# Supplementary material for: Phylogeography of the rare and endangered lycophyte Isoetes yunguiensis
Source: PeerJ. 2020 Jan 3;8:e8270. doi: 10.7717/peerj.8270 (PMC6944106; doi:10.7717/peerj.8270)
Supplement: Supplemental Information 1 — Raw data from the EST-SSR applied for data analyses and preparation for Figs. 2–6 and Tables 3–5. [file peerj-08-8270-s001.csv]

Sample name	POP	SJSSR5		SJSSR12		SJSSR14		SJSSR45		SJSSR53
BSH3	BSH	151	153	223	226	272	272	267	267	234	284
BSH4	BSH	151	153	223	226	272	272	222	222	234	284
BSH6	BSH	151	153	222	225	273	273	266	266	234	284
BSH7	BSH	151	153	222	225	271	271	266	266	234	284
BSH8	BSH	151	153	221	225	271	271	266	266	234	284
BSH10	BSH	151	153	222	225	271	271	224	224	0	0
BSH11	BSH	151	153	222	225	273	273	266	266	234	284
BSH12	BSH	151	153	222	222	271	271	266	266	234	284
BSH13	BSH	151	153	222	225	273	273	266	266	284	284
BSH15	BSH	151	153	222	225	271	271	222	266	234	284
CX1	CX	155	163	223	226	272	272	267	267	234	284
CX2	CX	156	163	222	225	271	271	222	222	234	284
CX3	CX	152	156	223	226	272	272	222	222	234	284
CX4	CX	151	155	223	226	272	272	222	267	234	284
CX5	CX	151	155	223	226	272	272	223	223	234	284
CX6	CX	155	163	223	226	272	272	222	267	234	284
CX7	CX	151	155	222	225	271	271	222	222	234	284
CX8	CX	0	0	222	225	271	271	222	266	234	284
CX9	CX	155	163	222	225	271	271	222	222	234	284
CX10	CX	151	155	222	222	0	0	222	222	234	284
CX11	CX	155	163	223	226	272	272	222	267	234	284
CX12	CX	155	163	223	226	272	272	222	267	234	284
DJC1	DJC	151	153	223	226	272	272	222	222	234	284
DJC3	DJC	151	153	222	225	273	273	266	266	234	284
DJC4	DJC	151	153	223	226	272	272	222	267	234	284
DJC5	DJC	151	153	222	225	271	271	222	222	234	284
DJC6	DJC	151	153	222	225	271	271	222	266	234	284
DJC7	DJC	151	153	222	225	271	271	221	221	234	284
DJC8	DJC	151	153	222	225	271	271	222	266	234	284
DJC9	DJC	151	153	222	225	271	271	222	266	234	284
DJC10	DJC	151	153	222	225	273	273	222	222	234	284
DJC11	DJC	151	153	222	225	271	271	266	266	234	284
DJC12	DJC	151	153	222	225	271	271	266	266	234	284
DPJ1	DPJ	151	153	223	226	272	272	222	267	234	284
DPJ2	DPJ	151	153	223	226	272	272	267	267	284	284
DPJ3	DPJ	151	153	223	226	272	272	267	267	284	284
DPJ4	DPJ	151	153	223	226	272	272	267	267	284	284
DPJ5	DPJ	151	153	223	225	273	273	266	266	284	284
DPJ6	DPJ	151	153	223	226	272	272	267	267	284	284
DPJ7	DPJ	151	153	222	225	271	271	266	266	284	284
DPJ8	DPJ	151	151	222	225	271	271	266	266	284	284
DPJ9	DPJ	151	153	222	225	271	271	222	266	0	0
DPJ10	DPJ	151	153	222	225	273	273	222	266	234	284
DPJ11	DPJ	151	153	223	225	273	273	222	267	234	284
DPJ12	DPJ	0	0	222	225	273	273	266	266	284	284
DZ1	DZ	151	155	222	225	271	271	266	266	284	284
DZ2	DZ	151	155	222	225	271	271	266	266	284	284
DZ3	DZ	151	155	223	225	273	273	266	266	284	284
DZ4	DZ	151	155	222	225	271	271	266	266	284	284
DZ6	DZ	151	155	223	226	272	272	267	267	284	284
DZ7	DZ	151	155	222	225	273	273	266	266	284	284
DZ8	DZ	151	153	223	226	272	272	267	267	284	284
DZ9	DZ	151	153	222	225	271	271	266	266	284	284
DZ10	DZ	151	153	223	226	272	272	222	267	284	284
DZ11	DZ	0	0	222	222	271	271	266	266	284	284
DZ12	DZ	151	155	222	225	271	271	266	266	284	284
GJS1	GJS	151	153	222	225	271	271	222	222	234	284
GJS2	GJS	151	153	222	225	271	271	222	222	234	284
GJS5	GJS	151	153	222	225	271	271	222	222	234	284
GJS7	GJS	151	153	222	225	271	271	222	222	234	284
GJS9	GJS	151	153	222	225	273	273	222	222	234	284
GJS10	GJS	151	153	223	226	272	272	222	222	234	284
GJS11	GJS	151	154	223	226	272	272	222	222	234	284
GJS12	GJS	151	153	222	225	271	271	222	222	234	284
GP1	GP	151	153	223	226	272	272	222	222	284	284
GP2	GP	151	154	223	226	272	272	222	222	284	284
GP3	GP	151	153	221	225	271	271	222	222	284	284
GP4	GP	151	153	222	225	271	271	222	222	284	284
GP6	GP	0	0	222	225	271	271	222	222	284	284
GP7	GP	151	153	222	225	273	273	222	222	284	284
GP8	GP	151	153	222	225	271	271	222	222	284	284
GP9	GP	0	0	222	225	271	271	222	222	284	284
GP10	GP	0	0	222	225	271	271	222	222	284	284
GP11	GP	151	153	222	225	273	273	222	222	284	284
GP12	GP	151	153	222	225	271	271	222	222	284	284
GP13	GP	151	153	223	225	273	273	222	222	284	284
GP14	GP	151	153	221	225	273	273	222	222	284	284
GP15	GP	0	0	223	225	273	273	222	222	284	284
HFH1	HFH	153	153	223	226	272	272	222	222	284	284
HFH2	HFH	151	154	223	226	272	272	222	222	284	284
HFH3	HFH	151	153	222	225	273	273	222	222	284	284
HFH4	HFH	151	153	222	225	271	271	222	222	0	0
HFH5	HFH	151	153	222	225	273	273	222	222	284	284
HFH6	HFH	151	153	222	225	273	273	222	222	284	284
HFH7	HFH	151	153	222	225	271	271	222	222	232	284
HFH8	HFH	151	153	222	225	271	271	222	222	232	284
HFH9	HFH	151	153	222	225	273	273	222	222	284	284
HFH10	HFH	151	153	223	225	273	273	222	222	284	284
LS1	LS	151	153	223	226	272	272	222	222	284	284
LS2	LS	151	153	223	226	272	272	222	222	284	284
LS3	LS	151	153	222	225	271	271	222	222	284	284
LS4	LS	151	153	0	0	271	271	222	222	284	284
LS5	LS	151	153	222	225	271	271	222	222	284	284
LS6	LS	0	0	222	225	271	271	222	222	284	284
LS7	LS	151	153	222	225	271	271	222	222	284	284
LS8	LS	151	153	222	225	271	271	221	221	284	284
LS9	LS	152	152	222	225	271	271	221	221	284	284
LS10	LS	151	153	222	225	271	271	222	222	284	284
LS11	LS	151	153	222	225	271	271	221	221	284	284
LS12	LS	151	153	222	225	271	271	221	221	284	284
LS13	LS	151	153	222	225	271	271	222	222	284	284
LS14	LS	151	153	222	225	271	271	222	222	284	284
LS15	LS	151	153	222	225	271	271	222	222	284	284
PB1	PB	151	153	223	223	272	272	222	222	234	280
PB2	PB	151	153	223	223	272	272	222	267	234	284
PB3	PB	151	153	222	222	271	271	222	266	234	284
PB4	PB	151	153	222	222	273	273	222	266	234	284
PB5	PB	151	153	222	222	271	271	222	222	284	284
PB6	PB	151	153	222	222	271	271	222	266	234	284
PB7	PB	152	153	222	222	271	271	222	222	234	284
PB8	PB	151	153	223	223	273	273	222	222	234	284
PB9	PB	151	153	222	222	273	273	222	222	234	280
PB10	PB	152	153	222	222	273	273	222	222	234	284
PB11	PB	152	152	223	223	273	273	222	222	234	280
PB12	PB	151	153	214	222	271	271	222	222	234	284
PB13	PB	151	153	222	222	273	273	222	222	234	284
PB15	PB	151	153	222	222	271	271	222	222	234	284
SCZ1	SCZ	151	153	222	225	271	271	266	266	284	284
SCZ3	SCZ	151	153	222	225	271	271	266	266	284	284
SCZ4	SCZ	151	153	222	225	271	271	266	266	284	284
SCZ8	SCZ	151	153	222	225	271	271	266	266	284	284
SCZ9	SCZ	151	153	223	226	272	272	267	267	275	284
SCZ10	SCZ	151	153	223	226	272	272	267	267	284	284
SCZ11	SCZ	151	153	222	225	273	273	266	266	284	284
SCZ12	SCZ	151	153	222	225	271	271	266	266	284	284
SG1	SG	151	153	223	226	272	272	267	267	234	284
SG2	SG	151	151	223	226	272	272	267	267	234	284
SG3	SG	151	153	222	225	273	273	266	266	234	284
SG4	SG	151	153	222	225	271	271	266	266	234	284
SG5	SG	151	153	222	225	271	271	266	266	284	284
SG6	SG	151	153	222	225	271	271	266	266	234	284
SG7	SG	151	153	222	225	271	271	266	266	234	284
SG8	SG	151	153	222	225	271	271	266	266	234	284
SG9	SG	151	153	222	225	271	271	266	266	234	284
SG10	SG	151	153	222	225	271	271	266	266	234	284
SG11	SG	151	153	222	225	271	271	266	266	234	284
SG12	SG	151	153	222	225	271	271	266	266	234	284
XB1	XB	151	153	223	223	272	272	222	222	284	284
XB2	XB	151	154	222	222	272	272	267	267	280	284
XB3	XB	0	0	222	222	271	271	222	222	284	284
XB4	XB	151	153	222	222	271	271	222	266	284	284
XB5	XB	152	152	222	222	273	273	222	222	284	284
XB6	XB	151	153	223	223	271	271	266	266	284	284
XB7	XB	151	153	214	222	273	273	222	222	284	284
XB8	XB	152	153	214	222	273	273	222	222	234	284
XB9	XB	0	0	222	222	271	271	222	222	284	284
XB10	XB	151	153	222	222	271	271	222	222	284	284
XB11	XB	151	153	222	222	271	271	221	221	284	284
XB12	XB	151	153	222	222	271	271	222	222	284	284
XB13	XB	151	153	222	222	271	271	222	222	284	284
XB14	XB	151	153	222	222	271	271	222	222	284	284
XB15	XB	151	153	222	222	273	273	222	222	284	284
XLC1	XLC	151	153	223	226	272	272	222	222	284	284
XLC2	XLC	151	154	223	226	272	272	222	222	284	284
XLC23	XLC	151	153	222	225	273	273	222	222	284	284
XLC24	XLC	152	153	222	222	273	273	222	222	284	284
XLC27	XLC	151	153	222	225	273	273	222	222	284	284
XLC3	XLC	152	152	222	222	273	273	222	222	284	284
XLC5	XLC	151	153	222	222	273	273	222	222	284	284
XLC6	XLC	151	153	222	225	273	273	222	222	284	284
XLC7	XLC	151	153	222	225	273	273	222	222	231	284
XLC8	XLC	151	153	222	225	273	273	222	222	284	284
XLC9	XLC	151	152	222	222	273	273	222	222	284	284
XLC10	XLC	151	153	223	223	273	273	222	222	284	284
XLC11	XLC	151	153	222	225	273	273	222	222	284	284
XLC12	XLC	151	153	222	225	273	273	222	222	284	284
XLC15	XLC	152	153	222	225	271	271	222	222	284	284
