# Supplementary material for: Phylogeography of the rare and endangered lycophyte Isoetes yunguiensis
Source: PeerJ. 2020 Jan 3;8:e8270. doi: 10.7717/peerj.8270 (PMC6944106; doi:10.7717/peerj.8270)
Supplement: Supplemental Information 2 [file peerj-08-8270-s002.fas]

>BSH11
TCGAATCCCTCTCTCTCCTTCCGTCGAAGGATCATCGCATTCACGAATCTAGTTATCAATATCAATTGATTTTAAAGCTCGGCTATGAATAGCCGAGCTTTTAGCAGGAACCTGCAAAGACGGTATTTATCACTCGTATTCGGGGAAGCTTTTTCTTAGCTGAGCTGGAATTCCAGCTTACTCATTGCTATC
>BSH12
TCGAATCCCTCTCTCTCCTTCCGTCGAAGGATCATCGCATTCACGAATCTAGTTATCAATATCAATTGATTTTAAAGCTCGGCTATGAATAGCCGAGCTTTTAGCAGGAACCTGCAAAGACGGTATTTATCACTCGTATTCGGGGAAGCTTTTTCTTAGCTGAGCTGGAATTCCAGCTTACTCATTGCTATC
>BSH13
TCGAATCCCTCTCTCTCCTTCCGTCGAAGGATCATCGCATTCACGAATCTAGTTATCAATATCAATTGATTTTAAAGCTCGGCTATGAATAGCCGAGCTTTTAGCAGGAACCTGCAAAGACGGTATTTATCACTCGTATTCGGGGAAGCTTTTTCTTAGCTGAGCTGGAATTCCAGCTTACTCATTGCTATC
>BSH15
TCGAATCCCTCTCTCTCCTTCCGTCGAAGGATCATCGCATTCACGAATCTAGTTATCAATATCAATTGATTTTAAAGCTCGGCTATGAATAGCCGAGCTTTTAGCAGGAACCTGCAAAGACGGTATTTATCACTCGTATTCGGGGAAGCTTTTTCTTAGCTGAGCTGGAATTCCAGCTTACTCATTGCTATC
>BSH2
TCGAATCCCTCTCTCTCCTTCCGTCGAAGGATCATCGCATTCACGAATCTAGTTATCAATATCAATTGATTTTAAAGCTCGGCTATGAATAGCCGAGCTTTTAGCAGGAACCTGCAAAGACGGTATTTATCACTCGTATTCGGGGAAGCTTTTTCTTAGCTGAGCTGGAATTCCAGCTTACTCATTGCTATC
>BSH3
TCGAATCCCTCTCTCTCCTTCCGTCGAAGGATCATCGCATTCACGAATCTAGTTATCAATATCAATTGATTTTAAAGCTCGGCTATGAATAGCCGAGCTTTTAGCAGGAACCTGCAAAGACGGTATTTATCACTCGTATTCGGGGAAGCTTTTTCTTAGCTGAGCTGGAATTCCAGCTTACTCATTGCTATC
>BSH4
TCGAATCCCTCTCTCTCCTTCCGTCGAAGGATCATCGCATTCACGAATCTAGTTATCAATATCAATTGATTTTAAAGCTCGGCTATGAATAGCCGAGCTTTTAGCAGGAACCTGCAAAGACGGTATTTATCACTCGTATTCGGGGAAGCTTTTTCTTAGCTGAGCTGGAATTCCAGCTTACTCATTGCTATC
>BSH5
TCGAATCCCTCTCTCTCCTTCCGTCGAAGGATCATCGCATTCACGAATCTAGTTATCAATATCAATTGATTTTAAAGCTCGGCTATGAATAGCCGAGCTTTTAGCAGGAACCTGCAAAGACGGTATTTATCACTCGTATTCGGGGAAGCTTTTTCTTAGCTGAGCTGGAATTCCAGCTTACTCATTGCTATC
>BSH7
TCGAATCCCTCTCTCTCCTTCCGTCGAAGGATCATCGCATTCACGAATCTAGTTATCAATATCAATTGATTTTAAAGCTCGGCTATGAATAGCCGAGCTTTTAGCAGGAACCTGCAAAGACGGTATTTATCACTCGTATTCGGGGAAGCTTTTTCTTAGCTGAGCTGGAATTCCAGCTTACTCATTGCTATC
>BSH8
TCGAATCCCTCTCTCTCCTTCCGTCGAAGGATCATCGCATTCACGAATCTAGTTATCAATATCAATTGATTTTAAAGCTCGGCTATGAATAGCCGAGCTTTTAGCAGGAACCTGCAAAGACGGTATTTATCACTCGTATTCGGGGAAGCTTTTTCTTAGCTGAGCTGGAATTCCAGCTTACTCATTGCTATC
>CX1
TCGAATCCCTCTCTCTCCTTCCGTCGAAGGATCATCGCATTCACGAATCTAGTTATCAATATCAATTGATTTTAAAGCTCGGCTATTCATAGCCGAGCTTTTAGCAGGAACCTGCAAAGACGGTATTTATCACTCGTATTCGGGGAAGCTTTTTCTTAGCTGAGCTGGAATTCCAGCTTACTCATTGCTATC
>CX10
TCGAATCCCTCTCTCTCCTTCCGTCGAAGGATCATCGCATTCACGAATCTAGTTATCAATATCAATTGATTTTAAAGCTCGGCTATTCATAGCCGAGCTTTTAGCAGGAACCTGCAAAGACGGTATTTATCACTCGTATTCGGGGAAGCTTTTTCTTAGCTGAGCTGGAATTCCAGCTTACTCATTGCTATC
>CX11
TCGAATCCCTCTCTCTCCTTCCGTCGAAGGATCATCGCATTCACGAATCTAGTTATCAATATCAATTGATTTTAAAGCTCGGCTATTCATAGCCGAGCTTTTAGCAGGAACCTGCAAAGACGGTATTTATCACTCGTATTCGGGGAAGCTTTTTCTTAGCTGAGCTGGAATTCCAGCTTACTCATTGCTATC
>CX12
TCGAATCCCTCTCTCTCCTTCCGTCGAAGGATCATCGCATTCACGAATCTAGTTATCAATATCAATTGATTTTAAAGCTCGGCTATTCATAGCCGAGCTTTTAGCAGGAACCTGCAAAGACGGTATTTATCACTCGTATTCGGGGAAGCTTTTTCTTAGCTGAGCTGGAATTCCAGCTTACTCATTGCTATC
>CX2
TCGAATCCCTCTCTCTCCTTCCGTCGAAGGATCATCGCATTCACGAATCTAGTTATCAATATCAATTGATTTTAAAGCTCGGCTATTCATAGCCGAGCTTTTAGCAGGAACCTGCAAAGACGGTATTTATCACTCGTATTCGGGGAAGCTTTTTCTTAGCTGAGCTGGAATTCCAGCTTACTCATTGCTATC
>CX3
TCGAATCCCTCTCTCTCCTTCCGTCGAAGGATCATCGCATTCACGAATCTAGTTATCAATATCAATTGATTTTAAAGCTCGGCTATTCATAGCCGAGCTTTTAGCAGGAACCTGCAAAGACGGTATTTATCACTCGTATTCGGGGAAGCTTTTTCTTAGCTGAGCTGGAATTCCAGCTTACTCATTGCTATC
>CX4
TCGAATCCCTCTCTCTCCTTCCGTCGAAGGATCATCGCATTCACGAATCTAGTTATCAATATCAATTGATTTTAAAGCTCGGCTATTCATAGCCGAGCTTTTAGCAGGAACCTGCAAAGACGGTATTTATCACTCGTATTCGGGGAAGCTTTTTCTTAGCTGAGCTGGAATTCCAGCTTACTCATTGCTATC
>CX5
TCGAATCCCTCTCTCTCCTTCCGTCGAAGGATCATCGCATTCACGAATCTAGTTATCAATATCAATTGATTTTAAAGCTCGGCTATTCATAGCCGAGCTTTTAGCAGGAACCTGCAAAGACGGTATTTATCACTCGTATTCGGGGAAGCTTTTTCTTAGCTGAGCTGGAATTCCAGCTTACTCATTGCTATC
>CX6
TCGAATCCCTCTCTCTCCTTCCGTCGAAGGATCATCGCATTCACGAATCTAGTTATCAATATCAATTGATTTTAAAGCTCGGCTATTCATAGCCGAGCTTTTAGCAGGAACCTGCAAAGACGGTATTTATCACTCGTATTCGGGGAAGCTTTTTCTTAGCTGAGCTGGAATTCCAGCTTACTCATTGCTATC
>CX7
TCGAATCCCTCTCTCTCCTTCCGTCGAAGGATCATCGCATTCACGAATCTAGTTATCAATATCAATTGATTTTAAAGCTCGGCTATTCATAGCCGAGCTTTTAGCAGGAACCTGCAAAGACGGTATTTATCACTCGTATTCGGGGAAGCTTTTTCTTAGCTGAGCTGGAATTCCAGCTTACTCATTGCTATC
>CX8
TCGAATCCCTCTCTCTCCTTCCGTCGAAGGATCATCGCATTCACGAATCTAGTTATCAATATCAATTGATTTTAAAGCTCGGCTATTCATAGCCGAGCTTTTAGCAGGAACCTGCAAAGACGGTATTTATCACTCGTATTCGGGGAAGCTTTTTCTTAGCTGAGCTGGAATTCCAGCTTACTCATTGCTATC
>CX9
TCGAATCCCTCTCTCTCCTTCCGTCGAAGGATCATCGCATTCACGAATCTAGTTATCAATATCAATTGATTTTAAAGCTCGGCTATTCATAGCCGAGCTTTTAGCAGGAACCTGCAAAGACGGTATTTATCACTCGTATTCGGGGAAGCTTTTTCTTAGCTGAGCTGGAATTCCAGCTTACTCATTGCTATC
>DJC10
TCGAATCCCTCTCTCTCCTTCCGTCGAAGGATCATCGCATTCACGAATCTAGTTATCAATATCAATTGATTTTAAAGCTCGGCTATGAATAGCCGAGCTTTTAGCAGGAACCTGCAAAGACGGTATTTATCACTCGTATTCGGGGAAGCTTTTTCTTAGCTGAGCTGGAATTCCAGCTTACTCATTGCTATC
>DJC11
TCGAATCCCTCTCTCTCCTTCCGTCGAAGGATCATCGCATTCACGAATCTAGTTATCAATATCAATTGATTTTAAAGCTCGGCTATGAATAGCCGAGCTTTTAGCAGGAACCTGCAAAGACGGTATTTATCACTCGTATTCGGGGAAGCTTTTTCTTAGCTGAGCTGGAATTCCAGCTTACTCATTGCTATC
>DJC12
TCGAATCCCTCTCTCTCCTTCCGTCGAAGGATCATCGCATTCACGAATCTAGTTATCAATATCAATTGATTTTAAAGCTCGGCTATGAATAGCCGAGCTTTTAGCAGGAACCTGCAAAGACGGTATTTATCACTCGTATTCGGGGAAGCTTTTTCTTAGCTGAGCTGGAATTCCAGCTTACTCATTGCTATC
>DJC2
TCGAATCCCTCTCTCTCCTTCCGTCGAAGGATCATCGCATTCACGAATCTAGTTATCAATATCAATTGATTTTAAAGCTCGGCTATGAATAGCCGAGCTTTTAGCAGGAACCTGCAAAGACGGTATTTATCACTCGTATTCGGGGAAGCTTTTTCTTAGCTGAGCTGGAATTCCAGCTTACTCATTGCTATC
>DJC3
TCGAATCCCTCTCTCTCCTTCCGTCGAAGGATCATCGCATTCACGAATCTAGTTATCAATATCAATTGATTTTAAAGCTCGGCTATGAATAGCCGAGCTTTTAGCAGGAACCTGCAAAGACGGTATTTATCACTCGTATTCGGGGAAGCTTTTTCTTAGCTGAGCTGGAATTCCAGCTTACTCATTGCTATC
>DJC4
TCGAATCCCTCTCTCTCCTTCCGTCGAAGGATCATCGCATTCACGAATCTAGTTATCAATATCAATTGATTTTAAAGCTCGGCTATGAATAGCCGAGCTTTTAGCAGGAACCTGCAAAGACGGTATTTATCACTCGTATTCGGGGAAGCTTTTTCTTAGCTGAGCTGGAATTCCAGCTTACTCATTGCTATC
>DJC5
TCGAATCCCTCTCTCTCCTTCCGTCGAAGGATCATCGCATTCACGAATCTAGTTATCAATATCAATTGATTTTAAAGCTCGGCTATGAATAGCCGAGCTTTTAGCAGGAACCTGCAAAGACGGTATTTATCACTCGTATTCGGGGAAGCTTTTTCTTAGCTGAGCTGGAATTCCAGCTTACTCATTGCTATC
>DJC6
TCGAATCCCTCTCTCTCCTTCCGTCGAAGGATCATCGCATTCACGAATCTAGTTATCAATATCAATTGATTTTAAAGCTCGGCTATGAATAGCCGAGCTTTTAGCAGGAACCTGCAAAGACGGTATTTATCACTCGTATTCGGGGAAGCTTTTTCTTAGCTGAGCTGGAATTCCAGCTTACTCATTGCTATC
>DJC7
TCGAATCCCTCTCTCTCCTTCCGTCGAAGGATCATCGCATTCACGAATCTAGTTATCAATATCAATTGATTTTAAAGCTCGGCTATGAATAGCCGAGCTTTTAGCAGGAACCTGCAAAGACGGTATTTATCACTCGTATTCGGGGAAGCTTTTTCTTAGCTGAGCTGGAATTCCAGCTTACTCATTGCTATC
>DJC8
TCGAATCCCTCTCTCTCCTTCCGTCGAAGGATCATCGCATTCACGAATCTAGTTATCAATATCAATTGATTTTAAAGCTCGGCTATGAATAGCCGAGCTTTTAGCAGGAACCTGCAAAGACGGTATTTATCACTCGTATTCGGGGAAGCTTTTTCTTAGCTGAGCTGGAATTCCAGCTTACTCATTGCTATC
>DJC9
TCGAATCCCTCTCTCTCCTTCCGTCGAAGGATCATCGCATTCACGAATCTAGTTATCAATATCAATTGATTTTAAAGCTCGGCTATGAATAGCCGAGCTTTTAGCAGGAACCTGCAAAGACGGTATTTATCACTCGTATTCGGGGAAGCTTTTTCTTAGCTGAGCTGGAATTCCAGCTTACTCATTGCTATC
>DPJ1
TCGAATCCCTCTCTCTCCTTCCGTCGAAGGATCATCGCATTCACGAATCTAGTTATCAATATCAATTGATTTTAAAGCTCGGCTATGAATAGCCGAGCTTTTAGCAGGAACCTGCAAAGACGGTATTTATCACTCGTATTCGGGGAAGCTTTTTCTTAGCTGAGCTGGAATTCCAGCTTACTCATTGCTATC
>DPJ10
TCGAATCCCTCTCTCTCCTTCCGTCGAAGGATCATCGCATTCACGAATCTAGTTATCAATATCAATTGATTTTAAAGCTCGGCTATGAATAGCCGAGCTTTTAGCAGGAACCTGCAAAGACGGTATTTATCACTCGTATTCGGGGAAGCTTTTTCTTAGCTGAGCTGGAATTCCAGCTTACTCATTGCTATC
>DPJ11
TCGAATCCCTCTCTCTCCTTCCGTCGAAGGATCATCGCATTCACGAATCTAGTTATCAATATCAATTGATTTTAAAGCTCGGCTATGAATAGCCGAGCTTTTAGCAGGAACCTGCAAAGACGGTATTTATCACTCGTATTCGGGGAAGCTTTTTCTTAGCTGAGCTGGAATTCCAGCTTACTCATTGCTATC
>DPJ12
TCGAATCCCTCTCTCTCCTTCCGTCGAAGGATCATCGCATTCACGAATCTAGTTATCAATATCAATTGATTTTAAAGCTCGGCTATGAATAGCCGAGCTTTTAGCAGGAACCTGCAAAGACGGTATTTATCACTCGTATTCGGGGAAGCTTTTTCTTAGCTGAGCTGGAATTCCAGCTTACTCATTGCTATC
>DPJ2
TCGAATCCCTCTCTCTCCTTCCGTCGAAGGATCATCGCATTCACGAATCTAGTTATCAATATCAATTGATTTTAAAGCTCGGCTATGAATAGCCGAGCTTTTAGCAGGAACCTGCAAAGACGGTATTTATCACTCGTATTCGGGGAAGCTTTTTCTTAGCTGAGCTGGAATTCCAGCTTACTCATTGCTATC
>DPJ3
TCGAATCCCTCTCTCTCCTTCCGTCGAAGGATCATCGCATTCACGAATCTAGTTATCAATATCAATTGATTTTAAAGCTCGGCTATGAATAGCCGAGCTTTTAGCAGGAACCTGCAAAGACGGTATTTATCACTCGTATTCGGGGAAGCTTTTTCTTAGCTGAGCTGGAATTCCAGCTTACTCATTGCTATC
>DPJ4
TCGAATCCCTCTCTCTCCTTCCGTCGAAGGATCATCGCATTCACGAATCTAGTTATCAATATCAATTGATTTTAAAGCTCGGCTATGAATAGCCGAGCTTTTAGCAGGAACCTGCAAAGACGGTATTTATCACTCGTATTCGGGGAAGCTTTTTCTTAGCTGAGCTGGAATTCCAGCTTACTCATTGCTATC
>DPJ5
TCGAATCCCTCTCTCTCCTTCCGTCGAAGGATCATCGCATTCACGAATCTAGTTATCAATATCAATTGATTTTAAAGCTCGGCTATGAATAGCCGAGCTTTTAGCAGGAACCTGCAAAGACGGTATTTATCACTCGTATTCGGGGAAGCTTTTTCTTAGCTGAGCTGGAATTCCAGCTTACTCATTGCTATC
>DPJ6
TCGAATCCCTCTCTCTCCTTCCGTCGAAGGATCATCGCATTCACGAATCTAGTTATCAATATCAATTGATTTTAAAGCTCGGCTATGAATAGCCGAGCTTTTAGCAGGAACCTGCAAAGACGGTATTTATCACTCGTATTCGGGGAAGCTTTTTCTTAGCTGAGCTGGAATTCCAGCTTACTCATTGCTATC
>DPJ7
TCGAATCCCTCTCTCTCCTTCCGTCGAAGGATCATCGCATTCACGAATCTAGTTATCAATATCAATTGATTTTAAAGCTCGGCTATGAATAGCCGAGCTTTTAGCAGGAACCTGCAAAGACGGTATTTATCACTCGTATTCGGGGAAGCTTTTTCTTAGCTGAGCTGGAATTCCAGCTTACTCATTGCTATC
>DPJ8
TCGAATCCCTCTCTCTCCTTCCGTCGAAGGATCATCGCATTCACGAATCTAGTTATCAATATCAATTGATTTTAAAGCTCGGCTATGAATAGCCGAGCTTTTAGCAGGAACCTGCAAAGACGGTATTTATCACTCGTATTCGGGGAAGCTTTTTCTTAGCTGAGCTGGAATTCCAGCTTACTCATTGCTATC
>DPJ9
TCGAATCCCTCTCTCTCCTTCCGTCGAAGGATCATCGCATTCACGAATCTAGTTATCAATATCAATTGATTTTAAAGCTCGGCTATGAATAGCCGAGCTTTTAGCAGGAACCTGCAAAGACGGTATTTATCACTCGTATTCGGGGAAGCTTTTTCTTAGCTGAGCTGGAATTCCAGCTTACTCATTGCTATC
>DZ10
TCGAATCCCTCTCTCTCCTTCCGTCGAAGGATCATCGCATTCACGAATCTAGTTATCAATATCAATTGATTTTAAAGCTCGGCTATGAATAGCCGAGCTTTTAGCAGGAACCTGCAAAGACGGTATTTATCACTCGTATTCGGGGAAGCTTTTTCTTAGCTGAGCTGGAATTCCAGCTTACTCATTGCTATC
>DZ11
TCGAATCCCTCTCTCTCCTTCCGTCGAAGGATCATCGCATTCACGAATCTAGTTATCAATATCAATTGATTTTAAAGCTCGGCTATGAATAGCCGAGCTTTTAGCAGGAACCTGCAAAGACGGTATTTATCACTCGTATTCGGGGAAGCTTTTTCTTAGCTGAGCTGGAATTCCAGCTTACTCATTGCTATC
>DZ12
TCGAATCCCTCTCTCTCCTTCCGTCGAAGGATCATCGCATTCACGAATCTAGTTATCAATATCAATTGATTTTAAAGCTCGGCTATGAATAGCCGAGCTTTTAGCAGGAACCTGCAAAGACGGTATTTATCACTCGTATTCGGGGAAGCTTTTTCTTAGCTGAGCTGGAATTCCAGCTTACTCATTGCTATC
>DZ2
TCGAATCCCTCTCTCTCCTTCCGTCGAAGGATCATCGCATTCACGAATCTAGTTATCAATATCAATTGATTTTAAAGCTCGGCTATGAATAGCCGAGCTTTTAGCAGGAACCTGCAAAGACGGTATTTATCACTCGTATTCGGGGAAGCTTTTTCTTAGCTGAGCTGGAATTCCAGCTTACTCATTGCTATC
>DZ3
TCGAATCCCTCTCTCTCCTTCCGTCGAAGGATCATCGCATTCACGAATCTAGTTATCAATATCAATTGATTTTAAAGCTCGGCTATGAATAGCCGAGCTTTTAGCAGGAACCTGCAAAGACGGTATTTATCACTCGTATTCGGGGAAGCTTTTTCTTAGCTGAGCTGGAATTCCAGCTTACTCATTGCTATC
>DZ4
TCGAATCCCTCTCTCTCCTTCCGTCGAAGGATCATCGCATTCACGAATCTAGTTATCAATATCAATTGATTTTAAAGCTCGGCTATGAATAGCCGAGCTTTTAGCAGGAACCTGCAAAGACGGTATTTATCACTCGTATTCGGGGAAGCTTTTTCTTAGCTGAGCTGGAATTCCAGCTTACTCATTGCTATC
>DZ5
TCGAATCCCTCTCTCTCCTTCCGTCGAAGGATCATCGCATTCACGAATCTAGTTATCAATATCAATTGATTTTAAAGCTCGGCTATGAATAGCCGAGCTTTTAGCAGGAACCTGCAAAGACGGTATTTATCACTCGTATTCGGGGAAGCTTTTTCTTAGCTGAGCTGGAATTCCAGCTTACTCATTGCTATC
>DZ6
TCGAATCCCTCTCTCTCCTTCCGTCGAAGGATCATCGCATTCACGAATCTAGTTATCAATATCAATTGATTTTAAAGCTCGGCTATGAATAGCCGAGCTTTTAGCAGGAACCTGCAAAGACGGTATTTATCACTCGTATTCGGGGAAGCTTTTTCTTAGCTGAGCTGGAATTCCAGCTTACTCATTGCTATC
>DZ7
TCGAATCCCTCTCTCTCCTTCCGTCGAAGGATCATCGCATTCACGAATCTAGTTATCAATATCAATTGATTTTAAAGCTCGGCTATGAATAGCCGAGCTTTTAGCAGGAACCTGCAAAGACGGTATTTATCACTCGTATTCGGGGAAGCTTTTTCTTAGCTGAGCTGGAATTCCAGCTTACTCATTGCTATC
>DZ8
TCGAATCCCTCTCTCTCCTTCCGTCGAAGGATCATCGCATTCACGAATCTAGTTATCAATATCAATTGATTTTAAAGCTCGGCTATGAATAGCCGAGCTTTTAGCAGGAACCTGCAAAGACGGTATTTATCACTCGTATTCGGGGAAGCTTTTTCTTAGCTGAGCTGGAATTCCAGCTTACTCATTGCTATC
>DZ9
TCGAATCCCTCTCTCTCCTTCCGTCGAAGGATCATCGCATTCACGAATCTAGTTATCAATATCAATTGATTTTAAAGCTCGGCTATGAATAGCCGAGCTTTTAGCAGGAACCTGCAAAGACGGTATTTATCACTCGTATTCGGGGAAGCTTTTTCTTAGCTGAGCTGGAATTCCAGCTTACTCATTGCTATC
>GJS1
TCGAATCCCTCTCTCTCCTTCCGTCGAAGGATCATCGCATTCACGAATCTAGTTATCAATATCAATTGATTTTAAAGCTCGGCTATGAATAGCCGAGCTTTTAGCAGGAACCTGCAAAGACGGTATTTATCACTCGTATTCGGGGAAGCTTTTTCTTAGCTGAGCTGGAATTCCAGCTTACTCATTGCTATC
>GJS12
TCGAATCCCTCTCTCTCCTTCCGTCGAAGGATCATCGCATTCACGAATCTAGTTATCAATATCAATTGATTTTAAAGCTCGGCTATGAATAGCCGAGCTTTTAGCAGGAACCTGCAAAGACGGTATTTATCACTCGTATTCGGGGAAGCTTTTTCTTAGCTGAGCTGGAATTCCAGCTTACTCATTGCTATC
>GJS2
TCGAATCCCTCTCTCTCCTTCCGTCGAAGGATCATCGCATTCACGAATCTAGTTATCAATATCAATTGATTTTAAAGCTCGGCTATGAATAGCCGAGCTTTTAGCAGGAACCTGCAAAGACGGTATTTATCACTCGTATTCGGGGAAGCTTTTTCTTAGCTGAGCTGGAATTCCAGCTTACTCATTGCTATC
>GJS3
TCGAATCCCTCTCTCTCCTTCCGTCGAAGGATCATCGCATTCACGAATCTAGTTATCAATATCAATTGATTTTAAAGCTCGGCTATGAATAGCCGAGCTTTTAGCAGGAACCTGCAAAGACGGTATTTATCACTCGTATTCGGGGAAGCTTTTTCTTAGCTGAGCTGGAATTCCAGCTTACTCATTGCTATC
>GJS4
TCGAATCCCTCTCTCTCCTTCCGTCGAAGGATCATCGCATTCACGAATCTAGTTATCAATATCAATTGATTTTAAAGCTCGGCTATGAATAGCCGAGCTTTTAGCAGGAACCTGCAAAGACGGTATTTATCACTCGTATTCGGGGAAGCTTTTTCTTAGCTGAGCTGGAATTCCAGCTTACTCATTGCTATC
>GJS5
TCGAATCCCTCTCTCTCCTTCCGTCGAAGGATCATCGCATTCACGAATCTAGTTATCAATATCAATTGATTTTAAAGCTCGGCTATGAATAGCCGAGCTTTTAGCAGGAACCTGCAAAGACGGTATTTATCACTCGTATTCGGGGAAGCTTTTTCTTAGCTGAGCTGGAATTCCAGCTTACTCATTGCTATC
>GJS6
TCGAATCCCTCTCTCTCCTTCCGTCGAAGGATCATCGCATTCACGAATCTAGTTATCAATATCAATTGATTTTAAAGCTCGGCTATGAATAGCCGAGCTTTTAGCAGGAACCTGCAAAGACGGTATTTATCACTCGTATTCGGGGAAGCTTTTTCTTAGCTGAGCTGGAATTCCAGCTTACTCATTGCTATC
>GJS7
TCGAATCCCTCTCTCTCCTTCCGTCGAAGGATCATCGCATTCACGAATCTAGTTATCAATATCAATTGATTTTAAAGCTCGGCTATGAATAGCCGAGCTTTTAGCAGGAACCTGCAAAGACGGTATTTATCACTCGTATTCGGGGAAGCTTTTTCTTAGCTGAGCTGGAATTCCAGCTTACTCATTGCTATC
>GP1
TCGAATCCCTCTCTCTCCTTCCGTCGAAGGATCATCGCATTCACGAATCTAGTTATCAATATCAATTGATTTTAAAGCTCGGCTATGAATAGCCGAGCTTTTAGCAGGAACCTGCAAAGACGGTATTTATCACTCGTATTCGGGGAAGCTTTTTCTTAGCTGAGCTGGAATTCCAGCTTACTCATTGCTATC
>GP10
TCGAATCCCTCTCTCTCCTTCCGTCGAAGGATCATCGCATTCACGAATCTAGTTATCAATATCAATTGATTTTAAAGCTCGGCTATGAATAGCCGAGCTTTTAGCAGGAACCTGCAAAGACGGTATTTATCACTCGTATTCGGGGAAGCTTTTTCTTAGCTGAGCTGGAATTCCAGCTTACTCATTGCTATC
>GP11
TCGAATCCCTCTCTCTCCTTCCGTCGAAGGATCATCGCATTCACGAATCTAGTTATCAATATCAATTGATTTTAAAGCTCGGCTATGAATAGCCGAGCTTTTAGCAGGAACCTGCAAAGACGGTATTTATCACTCGTATTCGGGGAAGCTTTTTCTTAGCTGAGCTGGAATTCCAGCTTACTCATTGCTATC
>GP12
TCGAATCCCTCTCTCTCCTTCCGTCGAAGGATCATCGCATTCACGAATCTAGTTATCAATATCAATTGATTTTAAAGCTCGGCTATGAATAGCCGAGCTTTTAGCAGGAACCTGCAAAGACGGTATTTATCACTCGTATTCGGGGAAGCTTTTTCTTAGCTGAGCTGGAATTCCAGCTTACTCATTGCTATC
>GP13
TCGAATCCCTCTCTCTCCTTCCGTCGAAGGATCATCGCATTCACGAATCTAGTTATCAATATCAATTGATTTTAAAGCTCGGCTATGAATAGCCGAGCTTTTAGCAGGAACCTGCAAAGACGGTATTTATCACTCGTATTCGGGGAAGCTTTTTCTTAGCTGAGCTGGAATTCCAGCTTACTCATTGCTATC
>GP14
TCGAATCCCTCTCTCTCCTTCCGTCGAAGGATCATCGCATTCACGAATCTAGTTATCAATATCAATTGATTTTAAAGCTCGGCTATGAATAGCCGAGCTTTTAGCAGGAACCTGCAAAGACGGTATTTATCACTCGTATTCGGGGAAGCTTTTTCTTAGCTGAGCTGGAATTCCAGCTTACTCATTGCTATC
>GP15
TCGAATCCCTCTCTCTCCTTCCGTCGAAGGATCATCGCATTCACGAATCTAGTTATCAATATCAATTGATTTTAAAGCTCGGCTATGAATAGCCGAGCTTTTAGCAGGAACCTGCAAAGACGGTATTTATCACTCGTATTCGGGGAAGCTTTTTCTTAGCTGAGCTGGAATTCCAGCTTACTCATTGCTATC
>GP2
TCGAATCCCTCTCTCTCCTTCCGTCGAAGGATCATCGCATTCACGAATCTAGTTATCAATATCAATTGATTTTAAAGCTCGGCTATGAATAGCCGAGCTTTTAGCAGGAACCTGCAAAGACGGTATTTATCACTCGTATTCGGGGAAGCTTTTTCTTAGCTGAGCTGGAATTCCAGCTTACTCATTGCTATC
>GP3
TCGAATCCCTCTCTCTCCTTCCGTCGAAGGATCATCGCATTCACGAATCTAGTTATCAATATCAATTGATTTTAAAGCTCGGCTATGAATAGCCGAGCTTTTAGCAGGAACCTGCAAAGACGGTATTTATCACTCGTATTCGGGGAAGCTTTTTCTTAGCTGAGCTGGAATTCCAGCTTACTCATTGCTATC
>GP4
TCGAATCCCTCTCTCTCCTTCCGTCGAAGGATCATCGCATTCACGAATCTAGTTATCAATATCAATTGATTTTAAAGCTCGGCTATGAATAGCCGAGCTTTTAGCAGGAACCTGCAAAGACGGTATTTATCACTCGTATTCGGGGAAGCTTTTTCTTAGCTGAGCTGGAATTCCAGCTTACTCATTGCTATC
>GP6
TCGAATCCCTCTCTCTCCTTCCGTCGAAGGATCATCGCATTCACGAATCTAGTTATCAATATCAATTGATTTTAAAGCTCGGCTATGAATAGCCGAGCTTTTAGCAGGAACCTGCAAAGACGGTATTTATCACTCGTATTCGGGGAAGCTTTTTCTTAGCTGAGCTGGAATTCCAGCTTACTCATTGCTATC
>GP7
TCGAATCCCTCTCTCTCCTTCCGTCGAAGGATCATCGCATTCACGAATCTAGTTATCAATATCAATTGATTTTAAAGCTCGGCTATGAATAGCCGAGCTTTTAGCAGGAACCTGCAAAGACGGTATTTATCACTCGTATTCGGGGAAGCTTTTTCTTAGCTGAGCTGGAATTCCAGCTTACTCATTGCTATC
>GP8
TCGAATCCCTCTCTCTCCTTCCGTCGAAGGATCATCGCATTCACGAATCTAGTTATCAATATCAATTGATTTTAAAGCTCGGCTATGAATAGCCGAGCTTTTAGCAGGAACCTGCAAAGACGGTATTTATCACTCGTATTCGGGGAAGCTTTTTCTTAGCTGAGCTGGAATTCCAGCTTACTCATTGCTATC
>GP9
TCGAATCCCTCTCTCTCCTTCCGTCGAAGGATCATCGCATTCACGAATCTAGTTATCAATATCAATTGATTTTAAAGCTCGGCTATGAATAGCCGAGCTTTTAGCAGGAACCTGCAAAGACGGTATTTATCACTCGTATTCGGGGAAGCTTTTTCTTAGCTGAGCTGGAATTCCAGCTTACTCATTGCTATC
>HFH1
TCGAATCCCTCTCTCTCCTTCCGTCGAAGGATCATCGCATTCACGAATCTAGTTATCAATATCAATTGATTTTAAAGCTCGGCTATGAATAGCCGAGCTTTTAGCAGGAACCTGCAAAGACGGTATTTATCACTCGTATTCGGGGAAGCTTTTTCTTAGCTGAGCTGGAATTCCAGCTTACTCATTGCTATC
>HFH11
TCGAATCCCTCTCTCTCCTTCCGTCGAAGGATCATCGCATTCACGAATCTAGTTATCAATATCAATTGATTTTAAAGCTCGGCTATGAATAGCCGAGCTTTTAGCAGGAACCTGCAAAGACGGTATTTATCACTCGTATTCGGGGAAGCTTTTTCTTAGCTGAGCTGGAATTCCAGCTTACTCATTGCTATC
>HFH12
TCGAATCCCTCTCTCTCCTTCCGTCGAAGGATCATCGCATTCACGAATCTAGTTATCAATATCAATTGATTTTAAAGCTCGGCTATGAATAGCCGAGCTTTTAGCAGGAACCTGCAAAGACGGTATTTATCACTCGTATTCGGGGAAGCTTTTTCTTAGCTGAGCTGGAATTCCAGCTTACTCATTGCTATC
>HFH2
TCGAATCCCTCTCTCTCCTTCCGTCGAAGGATCATCGCATTCACGAATCTAGTTATCAATATCAATTGATTTTAAAGCTCGGCTATGAATAGCCGAGCTTTTAGCAGGAACCTGCAAAGACGGTATTTATCACTCGTATTCGGGGAAGCTTTTTCTTAGCTGAGCTGGAATTCCAGCTTACTCATTGCTATC
>HFH3
TCGAATCCCTCTCTCTCCTTCCGTCGAAGGATCATCGCATTCACGAATCTAGTTATCAATATCAATTGATTTTAAAGCTCGGCTATGAATAGCCGAGCTTTTAGCAGGAACCTGCAAAGACGGTATTTATCACTCGTATTCGGGGAAGCTTTTTCTTAGCTGAGCTGGAATTCCAGCTTACTCATTGCTATC
>HFH5
TCGAATCCCTCTCTCTCCTTCCGTCGAAGGATCATCGCATTCACGAATCTAGTTATCAATATCAATTGATTTTAAAGCTCGGCTATGAATAGCCGAGCTTTTAGCAGGAACCTGCAAAGACGGTATTTATCACTCGTATTCGGGGAAGCTTTTTCTTAGCTGAGCTGGAATT-CAGCTTACTCATTGCTATC
>HFH6
TCGAATCCCTCTCTCTCCTTCCGTCGAAGGATCATCGCATTCACGAATCTAGTTATCAATATCAATTGATTTTAAAGCTCGGCTATGAATAGCCGAGCTTTTAGCAGGAACCTGCAAAGACGGTATTTATCACTCGTATTCGGGGAAGCTTTTTCTTAGCTGAGCTGGAATTCCAGCTTACTCATTGCTATC
>HFH7
TCGAATCCCTCTCTCTCCTTCCGTCGAAGGATCATCGCATTCACGAATCTAGTTATCAATATCAATTGATTTTAAAGCTCGGCTATGAATAGCCGAGCTTTTAGCAGGAACCTGCAAAGACGGTATTTATCACTCGTATTCGGGGAAGCTTTTTCTTAGCTGAGCTGGAATTCCAGCTTACTCATTGCTATC
>HFH8
TCGAATCCCTCTCTCTCCTTCCGTCGAAGGATCATCGCATTCACGAATCTAGTTATCAATATCAATTGATTTTAAAGCTCGGCTATGAATAGCCGAGCTTTTAGCAGGAACCTGCAAAGACGGTATTTATCACTCGTATTCGGGGAAGCTTTTTCTTAGCTGAGCTGGAATTCCAGCTTACTCATTGCTATC
>HFH9
TCGAATCCCTCTCTCTCCTTCCGTCGAAGGATCATCGCATTCACGAATCTAGTTATCAATATCAATTGATTTTAAAGCTCGGCTATGAATAGCCGAGCTTTTAGCAGGAACCTGCAAAGACGGTATTTATCACTCGTATTCGGGGAAGCTTTTTCTTAGCTGAGCTGGAATTCCAGCTTACTCATTGCTATC
>LS1
TCGAATCCCTCTCTCTCCTTCCGTCGAAGGATCATCGCATTCACGAATCTAGTTATCAATATCAATTGATTTTAAAGCTCGGCTATGAATAGCCGAGCTTTTAGCAGGAACCTGCAAAGACGGTATTTATCACTCGTATTCGGGGAAGCTTTTTCTTAGCTGAGCTGGAATTCCAGCTTACTCATTGCTATC
>LS10
TCGAATCCCTCTCTCTCCTTCCGTCGAAGGATCATCGCATTCACGAATCTAGTTATCAATATCAATTGATTTTAAAGCTCGGCTATGAATAGCCGAGCTTTTAGCAGGAACCTGCAAAGACGGTATTTATCACTCGTATTCGGGGAAGCTTTTTCTTAGCTGAGCTGGAATTCCAGCTTACTCATTGCTATC
>LS11
TCGAATCCCTCTCTCTCCTTCCGTCGAAGGATCATCGCATTCACGAATCTAGTTATCAATATCAATTGATTTTAAAGCTCGGCTATGAATAGCCGAGCTTTTAGCAGGAACCTGCAAAGACGGTATTTATCACTCGTATTCGGGGAAGCTTTTTCTTAGCTGAGCTGGAATTCCAGCTTACTCATTGCTATC
>LS12
TCGAATCCCTCTCTCTCCTTCCGTCGAAGGATCATCGCATTCACGAATCTAGTTATCAATATCAATTGATTTTAAAGCTCGGCTATGAATAGCCGAGCTTTTAGCAGGAACCTGCAAAGACGGTATTTATCACTCGTATTCGGGGAAGCTTTTTCTTAGCTGAGCTGGAATTCCAGCTTACTCATTGCTATC
>LS13
TCGAATCCCTCTCTCTCCTTCCGTCGAAGGATCATCGCATTCACGAATCTAGTTATCAATATCAATTGATTTTAAAGCTCGGCTATGAATAGCCGAGCTTTTAGCAGGAACCTGCAAAGACGGTATTTATCACTCGTATTCGGGGAAGCTTTTTCTTAGCTGAGCTGGAATTCCAGCTTACTCATTGCTATC
>LS14
TCGAATCCCTCTCTCTCCTTCCGTCGAAGGATCATCGCATTCACGAATCTAGTTATCAATATCAATTGATTTTAAAGCTCGGCTATGAATAGCCGAGCTTTTAGCAGGAACCTGCAAAGACGGTATTTATCACTCGTATTCGGGGAAGCTTTTTCTTAGCTGAGCTGGAATTCCAGCTTACTCATTGCTATC
>LS15
TCGAATCCCTCTCTCTCCTTCCGTCGAAGGATCATCGCATTCACGAATCTAGTTATCAATATCAATTGATTTTAAAGCTCGGCTATGAATAGCCGAGCTTTTAGCAGGAACCTGCAAAGACGGTATTTATCACTCGTATTCGGGGAAGCTTTTTCTTAGCTGAGCTGGAATTCCAGCTTACTCATTGCTATC
>LS2
TCGAATCCCTCTCTCTCCTTCCGTCGAAGGATCATCGCATTCACGAATCTAGTTATCAATATCAATTGATTTTAAAGCTCGGCTATGAATAGCCGAGCTTTTAGCAGGAACCTGCAAAGACGGTATTTATCACTCGTATTCGGGGAAGCTTTTTCTTAGCTGAGCTGGAATTCCAGCTTACTCATTGCTATC
>LS3
TCGAATCCCTCTCTCTCCTTCCGTCGAAGGATCATCGCATTCACGAATCTAGTTATCAATATCAATTGATTTTAAAGCTCGGCTATGAATAGCCGAGCTTTTAGCAGGAACCTGCAAAGACGGTATTTATCACTCGTATTCGGGGAAGCTTTTTCTTAGCTGAGCTGGAATTCCAGCTTACTCATTGCTATC
>LS4
TCGAATCCCTCTCTCTCCTTCCGTCGAAGGATCATCGCATTCACGAATCTAGTTATCAATATCAATTGATTTTAAAGCTCGGCTATGAATAGCCGAGCTTTTAGCAGGAACCTGCAAAGACGGTATTTATCACTCGTATTCGGGGAAGCTTTTTCTTAGCTGAGCTGGAATTCCAGCTTACTCATTGCTATC
>LS5
TCGAATCCCTCTCTCTCCTTCCGTCGAAGGATCATCGCATTCACGAATCTAGTTATCAATATCAATTGATTTTAAAGCTCGGCTATGAATAGCCGAGCTTTTAGCAGGAACCTGCAAAGACGGTATTTATCACTCGTATTCGGGGAAGCTTTTTCTTAGCTGAGCTGGAATTCCAGCTTACTCATTGCTATC
>LS6
TCGAATCCCTCTCTCTCCTTCCGTCGAAGGATCATCGCATTCACGAATCTAGTTATCAATATCAATTGATTTTAAAGCTCGGCTATGAATAGCCGAGCTTTTAGCAGGAACCTGCAAAGACGGTATTTATCACTCGTATTCGGGGAAGCTTTTTCTTAGCTGAGCTGGAATTCCAGCTTACTCATTGCTATC
>LS7
TCGAATCCCTCTCTCTCCTTCCGTCGAAGGATCATCGCATTCACGAATCTAGTTATCAATATCAATTGATTTTAAAGCTCGGCTATGAATAGCCGAGCTTTTAGCAGGAACCTGCAAAGACGGTATTTATCACTCGTATTCGGGGAAGCTTTTTCTTAGCTGAGCTGGAATTCCAGCTTACTCATTGCTATC
>LS8
TCGAATCCCTCTCTCTCCTTCCGTCGAAGGATCATCGCATTCACGAATCTAGTTATCAATATCAATTGATTTTAAAGCTCGGCTATGAATAGCCGAGCTTTTAGCAGGAACCTGCAAAGACGGTATTTATCACTCGTATTCGGGGAAGCTTTTTCTTAGCTGAGCTGGAATTCCAGCTTACTCATTGCTATC
>LS9
TCGAATCCCTCTCTCTCCTTCCGTCGAAGGATCATCGCATTCACGAATCTAGTTATCAATATCAATTGATTTTAAAGCTCGGCTATGAATAGCCGAGCTTTTAGCAGGAACCTGCAAAGACGGTATTTATCACTCGTATTCGGGGAAGCTTTTTCTTAGCTGAGCTGGAATTCCAGCTTACTCATTGCTATC
>PB1
TCGAATCCCTCTCTCTCCTTCCGTCGAAGGATCATCGCATTCACGAATCTAGTTATCAATATCAATTGATTTTAAAGCTCGGCTATGAATAGCCGAGCTTTTAGCAGGAACCTGCAAAGACGGTATTTATCACTCGTATTCGGGGAAGCTTTTTCTTAGCTGAGCTGGAATTCCAGCTTACTCATTGCTATC
>PB10
TCGAATCCCTCTCTCTCCTTCCGTCGAAGGATCATCGCATTCACGAATCTAGTTATCAATATCAATTGATTTTAAAGCTCGGCTATGAATAGCCGAGCTTTTAGCAGGAACCTGCAAAGACGGTATTTATCACTCGTATTCGGGGAAGCTTTTTCTTAGCTGAGCTGGAATTCCAGCTTACTCATTGCTATC
>PB11
TCGAATCCCTCTCTCTCCTTCCGTCGAAGGATCATCGCATTCACGAATCTAGTTATCAATATCAATTGATTTTAAAGCTCGGCTATGAATAGCCGAGCTTTTAGCAGGAACCTGCAAAGACGGTATTTATCACTCGTATTCGGGGAAGCTTTTTCTTAGCTGAGCTGGAATTCCAGCTTACTCATTGCTATC
>PB13
TCGAATCCCTCTCTCTCCTTCCGTCGAAGGATCATCGCATTCACGAATCTAGTTATCAATATCAATTGATTTTAAAGCTCGGCTATGAATAGCCGAGCTTTTAGCAGGAACCTGCAAAGACGGTATTTATCACTCGTATTCGGGGAAGCTTTTTCTTAGCTGAGCTGGAATTCCAGCTTACTCATTGCTATC
>PB14
TCGAATCCCTCTCTCTCCTTCCGTCGAAGGATCATCGCATTCACGAATCTAGTTATCAATATCAATTGATTTTAAAGCTCGGCTATGAATAGCCGAGCTTTTAGCAGGAACCTGCAAAGACGGTATTTATCACTCGTATTCGGGGAAGCTTTTTCTTAGCTGAGCTGGAATTCCAGCTTACTCATTGCTATC
>PB15
TCGAATCCCTCTCTCTCCTTCCGTCGAAGGATCATCGCATTCACGAATCTAGTTATCAATATCAATTGATTTTAAAGCTCGGCTATGAATAGCCGAGCTTTTAGCAGGAACCTGCAAAGACGGTATTTATCACTCGTATTCGGGGAAGCTTTTTCTTAGCTGAGCTGGAATTCCAGCTTACTCATTGCTATC
>PB2
TCGAATCCCTCTCTCTCCTTCCGTCGAAGGATCATCGCATTCACGAATCTAGTTATCAATATCAATTGATTTTAAAGCTCGGCTATGAATAGCCGAGCTTTTAGCAGGAACCTGCAAAGACGGTATTTATCACTCGTATTCGGGGAAGCTTTTTCTTAGCTGAGCTGGAATTCCAGCTTACTCATTGCTATC
>PB3
TCGAATCCCTCTCTCTCCTTCCGTCGAAGGATCATCGCATTCACGAATCTAGTTATCAATATCAATTGATTTTAAAGCTCGGCTATGAATAGCCGAGCTTTTAGCAGGAACCTGCAAAGACGGTATTTATCACTCGTATTCGGGGAAGCTTTTTCTTAGCTGAGCTGGAATTCCAGCTTACTCATTGCTATC
>PB4
TCGAATCCCTCTCTCTCCTTCCGTCGAAGGATCATCGCATTCACGAATCTAGTTATCAATATCAATTGATTTTAAAGCTCGGCTATGAATAGCCGAGCTTTTAGCAGGAACCTGCAAAGACGGTATTTATCACTCGTATTCGGGGAAGCTTTTTCTTAGCTGAGCTGGAATTCCAGCTTACTCATTGCTATC
>PB5
TCGAATCCCTCTCTCTCCTTCCGTCGAAGGATCATCGCATTCACGAATCTAGTTATCAATATCAATTGATTTTAAAGCTCGGCTATGAATAGCCGAGCTTTTAGCAGGAACCTGCAAAGACGGTATTTATCACTCGTATTCGGGGAAGCTTTTTCTTAGCTGAGCTGGAATTCCAGCTTACTCATTGCTATC
>PB6
TCGAATCCCTCTCTCTCCTTCCGTCGAAGGATCATCGCATTCACGAATCTAGTTATCAATATCAATTGATTTTAAAGCTCGGCTATGAATAGCCGAGCTTTTAGCAGGAACCTGCAAAGACGGTATTTATCACTCGTATTCGGGGAAGCTTTTTCTTAGCTGAGCTGGAATTCCAGCTTACTCATTGCTATC
>PB7
TCGAATCCCTCTCTCTCCTTCCGTCGAAGGATCATCGCATTCACGAATCTAGTTATCAATATCAATTGATTTTAAAGCTCGGCTATGAATAGCCGAGCTTTTAGCAGGAACCTGCAAAGACGGTATTTATCACTCGTATTCGGGGAAGCTTTTTCTTAGCTGAGCTGGAATTCCAGCTTACTCATTGCTATC
>PB8
TCGAATCCCTCTCTCTCCTTCCGTCGAAGGATCATCGCATTCACGAATCTAGTTATCAATATCAATTGATTTTAAAGCTCGGCTATGAATAGCCGAGCTTTTAGCAGGAACCTGCAAAGACGGTATTTATCACTCGTATTCGGGGAAGCTTTTTCTTAGCTGAGCTGGAATTCCAGCTTACTCATTGCTATC
>PB9
TCGAATCCCTCTCTCTCCTTCCGTCGAAGGATCATCGCATTCACGAATCTAGTTATCAATATCAATTGATTTTAAAGCTCGGCTATGAATAGCCGAGCTTTTAGCAGGAACCTGCAAAGACGGTATTTATCACTCGTATTCGGGGAAGCTTTTTCTTAGCTGAGCTGGAATTCCAGCTTACTCATTGCTATC
>SCZ1
TCGAATCCCTCTCTCTCCTTCCGTCGAAGGATCATCGCATTCACGAATCTAGTTATCAATATCAATTGATTTTAAAGCTCGGCTATGAATAGCCGAGCTTTTAGCAGGAACCTGCAAAGACGGTATTTATCACTCGTATTCGGGGAAGCTTTTTCTTAGCTGAGCTGGAATTCCAGCTTACTCATTGCTATC
>SCZ10
TCGAATCCCTCTCTCTCCTTCCGTCGAAGGATCATCGCATTCACGAATCTAGTTATCAATATCAATTGATTTTAAAGCTCGGCTATGAATAGCCGAGCTTTTAGCAGGAACCTGCAAAGACGGTATTTATCACTCGTATTCGGGGAAGCTTTTTCTTAGCTGAGCTGGAATTCCAGCTTACTCATTGCTATC
>SCZ12
TCGAATCCCTCTCTCTCCTTCCGTCGAAGGATCATCGCATTCACGAATCTAGTTATCAATATCAATTGATTTTAAAGCTCGGCTATGAATAGCCGAGCTTTTAGCAGGAACCTGCAAAGACGGTATTTATCACTCGTATTCGGGGAAGCTTTTTCTTAGCTGAGCTGGAATTCCAGCTTACTCATTGCTATC
>SCZ2
TCGAATCCCTCTCTCTCCTTCCGTCGAAGGATCATCGCATTCACGAATCTAGTTATCAATATCAATTGATTTTAAAGCTCGGCTATGAATAGCCGAGCTTTTAGCAGGAACCTGCAAAGACGGTATTTATCACTCGTATTCGGGGAAGCTTTTTCTTAGCTGAGCTGGAATTCCAGCTTACTCATTGCTATC
>SCZ5
TCGAATCCCTCTCTCTCCTTCCGTCGAAGGATCATCGCATTCACGAATCTAGTTATCAATATCAATTGATTTTAAAGCTCGGCTATGAATAGCCGAGCTTTTAGCAGGAACCTGCAAAGACGGTATTTATCACTCGTATTCGGGGAAGCTTTTTCTTAGCTGAGCTGGAATTCCAGCTTACTCATTGCTATC
>SCZ6
TCGAATCCCTCTCTCTCCTTCCGTCGAAGGATCATCGCATTCACGAATCTAGTTATCAATATCAATTGATTTTAAAGCTCGGCTATGAATAGCCGAGCTTTTAGCAGGAACCTGCAAAGACGGTATTTATCACTCGTATTCGGGGAAGCTTTTTCTTAGCTGAGCTGGAATTCCAGCTTACTCATTGCTATC
>SCZ7
TCGAATCCCTCTCTCTCCTTCCGTCGAAGGATCATCGCATTCACGAATCTAGTTATCAATATCAATTGATTTTAAAGCTCGGCTATGAATAGCCGAGCTTTTAGCAGGAACCTGCAAAGACGGTATTTATCACTCGTATTCGGGGAAGCTTTTTCTTAGCTGAGCTGGAATTCCAGCTTACTCATTGCTATC
>SCZ9
TCGAATCCCTCTCTCTCCTTCCGTCGAAGGATCATCGCATTCACGAATCTAGTTATCAATATCAATTGATTTTAAAGCTCGGCTATGAATAGCCGAGCTTTTAGCAGGAACCTGCAAAGACGGTATTTATCACTCGTATTCGGGGAAGCTTTTTCTTAGCTGAGCTGGAATTCCAGCTTACTCATTGCTATC
>SG1
TCGAATCCCTCTCTCTCCTTCCGTCGAAGGATCATCGCATTCACGAATCTAGTTATCAATATCAATTGATTTTAAAGCTCGGCTATGAATAGCCGAGCTTTTAGCAGGAACCTGCAAAGACGGTATTTATCACTCGTATTCGGGGAAGCTTTTTCTTAGCTGAGCTGGAATTCCAGCTTACTCATTGCTATC
>SG10
TCGAATCCCTCTCTCTCCTTCCGTCGAAGGATCATCGCATTCACGAATCTAGTTATCAATATCAATTGATTTTAAAGCTCGGCTATGAATAGCCGAGCTTTTAGCAGGAACCTGCAAAGACGGTATTTATCACTCGTATTCGGGGAAGCTTTTTCTTAGCTGAGCTGGAATTCCAGCTTACTCATTGCTATC
>SG11
TCGAATCCCTCTCTCTCCTTCCGTCGAAGGATCATCGCATTCACGAATCTAGTTATCAATATCAATTGATTTTAAAGCTCGGCTATGAATAGCCGAGCTTTTAGCAGGAACCTGCAAAGACGGTATTTATCACTCGTATTCGGGGAAGCTTTTTCTTAGCTGAGCTGGAATTCCAGCTTACTCATTGCTATC
>SG12
TCGAATCCCTCTCTCTCCTTCCGTCGAAGGATCATCGCATTCACGAATCTAGTTATCAATATCAATTGATTTTAAAGCTCGGCTATGAATAGCCGAGCTTTTAGCAGGAACCTGCAAAGACGGTATTTATCACTCGTATTCGGGGAAGCTTTTTCTTAGCTGAGCTGGAATTCCAGCTTACTCATTGCTATC
>SG2
TCGAATCCCTCTCTCTCCTTCCGTCGAAGGATCATCGCATTCACGAATCTAGTTATCAATATCAATTGATTTTAAAGCTCGGCTATGAATAGCCGAGCTTTTAGCAGGAACCTGCAAAGACGGTATTTATCACTCGTATTCGGGGAAGCTTTTTCTTAGCTGAGCTGGAATTCCAGCTTACTCATTGCTATC
>SG3
TCGAATCCCTCTCTCTCCTTCCGTCGAAGGATCATCGCATTCACGAATCTAGTTATCAATATCAATTGATTTTAAAGCTCGGCTATGAATAGCCGAGCTTTTAGCAGGAACCTGCAAAGACGGTATTTATCACTCGTATTCGGGGAAGCTTTTTCTTAGCTGAGCTGGAATTCCAGCTTACTCATTGCTATC
>SG4
TCGAATCCCTCTCTCTCCTTCCGTCGAAGGATCATCGCATTCACGAATCTAGTTATCAATATCAATTGATTTTAAAGCTCGGCTATGAATAGCCGAGCTTTTAGCAGGAACCTGCAAAGACGGTATTTATCACTCGTATTCGGGGAAGCTTTTTCTTAGCTGAGCTGGAATTCCAGCTTACTCATTGCTATC
>SG5
TCGAATCCCTCTCTCTCCTTCCGTCGAAGGATCATCGCATTCACGAATCTAGTTATCAATATCAATTGATTTTAAAGCTCGGCTATGAATAGCCGAGCTTTTAGCAGGAACCTGCAAAGACGGTATTTATCACTCGTATTCGGGGAAGCTTTTTCTTAGCTGAGCTGGAATTCCAGCTTACTCATTGCTATC
>SG6
TCGAATCCCTCTCTCTCCTTCCGTCGAAGGATCATCGCATTCACGAATCTAGTTATCAATATCAATTGATTTTAAAGCTCGGCTATGAATAGCCGAGCTTTTAGCAGGAACCTGCAAAGACGGTATTTATCACTCGTATTCGGGGAAGCTTTTTCTTAGCTGAGCTGGAATTCCAGCTTACTCATTGCTATC
>SG7
TCGAATCCCTCTCTCTCCTTCCGTCGAAGGATCATCGCATTCACGAATCTAGTTATCAATATCAATTGATTTTAAAGCTCGGCTATGAATAGCCGAGCTTTTAGCAGGAACCTGCAAAGACGGTATTTATCACTCGTATTCGGGGAAGCTTTTTCTTAGCTGAGCTGGAATTCCAGCTTACTCATTGCTATC
>SG8
TCGAATCCCTCTCTCTCCTTCCGTCGAAGGATCATCGCATTCACGAATCTAGTTATCAATATCAATTGATTTTAAAGCTCGGCTATGAATAGCCGAGCTTTTAGCAGGAACCTGCAAAGACGGTATTTATCACTCGTATTCGGGGAAGCTTTTTCTTAGCTGAGCTGGAATTCCAGCTTACTCATTGCTATC
>SG9
TCGAATCCCTCTCTCTCCTTCCGTCGAAGGATCATCGCATTCACGAATCTAGTTATCAATATCAATTGATTTTAAAGCTCGGCTATGAATAGCCGAGCTTTTAGCAGGAACCTGCAAAGACGGTATTTATCACTCGTATTCGGGGAAGCTTTTTCTTAGCTGAGCTGGAATTCCAGCTTACTCATTGCTATC
>XB1
TCGAATCCCTCTCTCTCCTTCCGTCGAAGGATCATCGCATTCACGAATCTAGTTATCAATATCAATTGATTTTAAAGCTCGGCTATGAATAGCCGAGCTTTTAGCAGGAACCTGCAAAGACGGTATTTATCACTCGTATTCGGGGAAGCTTTTTCTTAGCTGAGCTGGAATTCCAGCTTACTCATTGCTATC
>XB10
TCGAATCCCTCTCTCTCCTTCCGTCGAAGGATCATCGCATTCACGAATCTAGTTATCAATATCAATTGATTTTAAAGCTCGGCTATGAATAGCCGAGCTTTTAGCAGGAACCTGCAAAGACGGTATTTATCACTCGTATTCGGGGAAGCTTTTTCTTAGCTGAGCTGGAATTCCAGCTTACTCATTGCTATC
>XB11
TCGAATCCCTCTCTCTCCTTCCGTCGAAGGATCATCGCATTCACGAATCTAGTTATCAATATCAATTGATTTTAAAGCTCGGCTATGAATAGCCGAGCTTTTAGCAGGAACCTGCAAAGACGGTATTTATCACTCGTATTCGGGGAAGCTTTTTCTTAGCTGAGCTGGAATTCCAGCTTACTCATTGCTATC
>XB12
TCGAATCCCTCTCTCTCCTTCCGTCGAAGGATCATCGCATTCACGAATCTAGTTATCAATATCAATTGATTTTAAAGCTCGGCTATGAATAGCCGAGCTTTTAGCAGGAACCTGCAAAGACGGTATTTATCACTCGTATTCGGGGAAGCTTTTTCTTAGCTGAGCTGGAATTCCAGCTTACTCATTGCTATC
>XB13
TCGAATCCCTCTCTCTCCTTCCGTCGAAGGATCATCGCATTCACGAATCTAGTTATCAATATCAATTGATTTTAAAGCTCGGCTATGAATAGCCGAGCTTTTAGCAGGAACCTGCAAAGACGGTATTTATCACTCGTATTCGGGGAAGCTTTTTCTTAGCTGAGCTGGAATTCCAGCTTACTCATTGCTATC
>XB14
TCGAATCCCTCTCTCTCCTTCCGTCGAAGGATCATCGCATTCACGAATCTAGTTATCAATATCAATTGATTTTAAAGCTCGGCTATGAATAGCCGAGCTTTTAGCAGGAACCTGCAAAGACGGTATTTATCACTCGTATTCGGGGAAGCTTTTTCTTAGCTGAGCTGGAATTCCAGCTTACTCATTGCTATC
>XB15
TCGAATCCCTCTCTCTCCTTCCGTCGAAGGATCATCGCATTCACGAATCTAGTTATCAATATCAATTGATTTTAAAGCTCGGCTATGAATAGCCGAGCTTTTAGCAGGAACCTGCAAAGACGGTATTTATCACTCGTATTCGGGGAAGCTTTTTCTTAGCTGAGCTGGAATTCCAGCTTACTCATTGCTATC
>XB2
TCGAATCCCTCTCTCTCCTTCCGTCGAAGGATCATCGCATTCACGAATCTAGTTATCAATATCAATTGATTTTAAAGCTCGGCTATGAATAGCCGAGCTTTTAGCAGGAACCTGCAAAGACGGTATTTATCACTCGTATTCGGGGAAGCTTTTTCTTAGCTGAGCTGGAATTCCAGCTTACTCATTGCTATC
>XB3
TCGAATCCCTCTCTCTCCTTCCGTCGAAGGATCATCGCATTCACGAATCTAGTTATCAATATCAATTGATTTTAAAGCTCGGCTATGAATAGCCGAGCTTTTAGCAGGAACCTGCAAAGACGGTATTTATCACTCGTATTCGGGGAAGCTTTTTCTTAGCTGAGCTGGAATTCCAGCTTACTCATTGCTATC
>XB4
TCGAATCCCTCTCTCTCCTTCCGTCGAAGGATCATCGCATTCACGAATCTAGTTATCAATATCAATTGATTTTAAAGCTCGGCTATGAATAGCCGAGCTTTTAGCAGGAACCTGCAAAGACGGTATTTATCACTCGTATTCGGGGAAGCTTTTTCTTAGCTGAGCTGGAATTCCAGCTTACTCATTGCTATC
>XB5
TCGAATCCCTCTCTCTCCTTCCGTCGAAGGATCATCGCATTCACGAATCTAGTTATCAATATCAATTGATTTTAAAGCTCGGCTATGAATAGCCGAGCTTTTAGCAGGAACCTGCAAAGACGGTATTTATCACTCGTATTCGGGGAAGCTTTTTCTTAGCTGAGCTGGAATTCCAGCTTACTCATTGCTATC
>XB6
TCGAATCCCTCTCTCTCCTTCCGTCGAAGGATCATCGCATTCACGAATCTAGTTATCAATATCAATTGATTTTAAAGCTCGGCTATGAATAGCCGAGCTTTTAGCAGGAACCTGCAAAGACGGTATTTATCACTCGTATTCGGGGAAGCTTTTTCTTAGCTGAGCTGGAATTCCAGCTTACTCATTGCTATC
>XB7
TCGAATCCCTCTCTCTCCTTCCGTCGAAGGATCATCGCATTCACGAATCTAGTTATCAATATCAATTGATTTTAAAGCTCGGCTATGAATAGCCGAGCTTTTAGCAGGAACCTGCAAAGACGGTATTTATCACTCGTATTCGGGGAAGCTTTTTCTTAGCTGAGCTGGAATTCCAGCTTACTCATTGCTATC
>XB8
TCGAATCCCTCTCTCTCCTTCCGTCGAAGGATCATCGCATTCACGAATCTAGTTATCAATATCAATTGATTTTAAAGCTCGGCTATGAATAGCCGAGCTTTTAGCAGGAACCTGCAAAGACGGTATTTATCACTCGTATTCGGGGAAGCTTTTTCTTAGCTGAGCTGGAATTCCAGCTTACTCATTGCTATC
>XB9
TCGAATCCCTCTCTCTCCTTCCGTCGAAGGATCATCGCATTCACGAATCTAGTTATCAATATCAATTGATTTTAAAGCTCGGCTATGAATAGCCGAGCTTTTAGCAGGAACCTGCAAAGACGGTATTTATCACTCGTATTCGGGGAAGCTTTTTCTTAGCTGAGCTGGAATTCCAGCTTACTCATTGCTATC
>XLC1
TCGAATCCCTCTCTCTCCTTCCGTCGAAGGATCATCGCATTCACGAATCTAGTTATCAATATCAATTGATTTTAAAGCTCGGCTATGAATAGCCGAGCTTTTAGCAGGAACCTGCAAAGACGGTATTTATCACTCGTATTCGGGGAAGCTTTTTCTTAGCTGAGCTGGAATTCCAGCTTACTCATTGCTATC
>XLC10
TCGAATCCCTCTCTCTCCTTCCGTCGAAGGATCATCGCATTCACGAATCTAGTTATCAATATCAATTGATTTTAAAGCTCGGCTATGAATAGCCGAGCTTTTAGCAGGAACCTGCAAAGACGGTATTTATCACTCGTATTCGGGGAAGCTTTTTCTTAGCTGAGCTGGAATTCCAGCTTACTCATTGCTATC
>XLC13
TCGAATCCCTCTCTCTCCTTCCGTCGAAGGATCATCGCATTCACGAATCTAGTTATCAATATCAATTGATTTTAAAGCTCGGCTATGAATAGCCGAGCTTTTAGCAGGAACCTGCAAAGACGGTATTTATCACTCGTATTCGGGGAAGCTTTTTCTTAGCTGAGCTGGAATTCCAGCTTACTCATTGCTATC
>XLC15
TCGAATCCCTCTCTCTCCTTCCGTCGAAGGATCATCGCATTCACGAATCTAGTTATCAATATCAATTGATTTTAAAGCTCGGCTATGAATAGCCGAGCTTTTAGCAGGAACCTGCAAAGACGGTATTTATCACTCGTATTCGGGGAAGCTTTTTCTTAGCTGAGCTGGAATTCCAGCTTACTCATTGCTATC
>XLC19
TCGAATCCCTCTCTCTCCTTCCGTCGAAGGATCATCGCATTCACGAATCTAGTTATCAATATCAATTGATTTTAAAGCTCGGCTATGAATAGCCGAGCTTTTAGCAGGAACCTGCAAAGACGGTATTTATCACTCGTATTCGGGGAAGCTTTTTCTTAGCTGAGCTGGAATTCCAGCTTACTCATTGCTATC
>XLC2
TCGAATCCCTCTCTCTCCTTCCGTCGAAGGATCATCGCATTCACGAATCTAGTTATCAATATCAATTGATTTTAAAGCTCGGCTATGAATAGCCGAGCTTTTAGCAGGAACCTGCAAAGACGGTATTTATCACTCGTATTCGGGGAAGCTTTTTCTTAGCTGAGCTGGAATTCCAGCTTACTCATTGCTATC
>XLC20
TCGAATCCCTCTCTCTCCTTCCGTCGAAGGATCATCGCATTCACGAATCTAGTTATCAATATCAATTGATTTTAAAGCTCGGCTATGAATAGCCGAGCTTTTAGCAGGAACCTGCAAAGACGGTATTTATCACTCGTATTCGGGGAAGCTTTTTCTTAGCTGAGCTGGAATTCCAGCTTACTCATTGCTATC
>XLC22
TCGAATCCCTCTCTCTCCTTCCGTCGAAGGATCATCGCATTCACGAATCTAGTTATCAATATCAATTGATTTTAAAGCTCGGCTATGAATAGCCGAGCTTTTAGCAGGAACCTGCAAAGACGGTATTTATCACTCGTATTCGGGGAAGCTTTTTCTTAGCTGAGCTGGAATTCCAGCTTACTCATTGCTATC
>XLC23
TCGAATCCCTCTCTCTCCTTCCGTCGAAGGATCATCGCATTCACGAATCTAGTTATCAATATCAATTGATTTTAAAGCTCGGCTATGAATAGCCGAGCTTTTAGCAGGAACCTGCAAAGACGGTATTTATCACTCGTATTCGGGGAAGCTTTTTCTTAGCTGAGCTGGAATTCCAGCTTACTCATTGCTATC
>XLC24
TCGAATCCCTCTCTCTCCTTCCGTCGAAGGATCATCGCATTCACGAATCTAGTTATCAATATCAATTGATTTTAAAGCTCGGCTATGAATAGCCGAGCTTTTAGCAGGAACCTGCAAAGACGGTATTTATCACTCGTATTCGGGGAAGCTTTTTCTTAGCTGAGCTGGAATTCCAGCTTACTCATTGCTATC
>XLC25
TCGAATCCCTCTCTCTCCTTCCGTCGAAGGATCATCGCATTCACGAATCTAGTTATCAATATCAATTGATTTTAAAGCTCGGCTATGAATAGCCGAGCTTTTAGCAGGAACCTGCAAAGACGGTATTTATCACTCGTATTCGGGGAAGCTTTTTCTTAGCTGAGCTGGAATTCCAGCTTACTCATTGCTATC
>XLC26
TCGAATCCCTCTCTCTCCTTCCGTCGAAGGATCATCGCATTCACGAATCTAGTTATCAATATCAATTGATTTTAAAGCTCGGCTATGAATAGCCGAGCTTTTAGCAGGAACCTGCAAAGACGGTATTTATCACTCGTATTCGGGGAAGCTTTTTCTTAGCTGAGCTGGAATTCCAGCTTACTCATTGCTATC
>XLC28
TCGAATCCCTCTCTCTCCTTCCGTCGAAGGATCATCGCATTCACGAATCTAGTTATCAATATCAATTGATTTTAAAGCTCGGCTATGAATAGCCGAGCTTTTAGCAGGAACCTGCAAAGACGGTATTTATCACTCGTATTCGGGGAAGCTTTTTCTTAGCTGAGCTGGAATTCCAGCTTACTCATTGCTATC
>XLC4
TCGAATCCCTCTCTCTCCTTCCGTCGAAGGATCATCGCATTCACGAATCTAGTTATCAATATCAATTGATTTTAAAGCTCGGCTATGAATAGCCGAGCTTTTAGCAGGAACCTGCAAAGACGGTATTTATCACTCGTATTCGGGGAAGCTTTTTCTTAGCTGAGCTGGAATTCCAGCTTACTCATTGCTATC
>XLC8
TCGAATCCCTCTCTCTCCTTCCGTCGAAGGATCATCGCATTCACGAATCTAGTTATCAATATCAATTGATTTTAAAGCTCGGCTATGAATAGCCGAGCTTTTAGCAGGAACCTGCAAAGACGGTATTTATCACTCGTATTCGGGGAAGCTTTTTCTTAGCTGAGCTGGAATTCCAGCTTACTCATTGCTATC
