# Supplementary material for: Phylogeography of the rare and endangered lycophyte Isoetes yunguiensis
Source: PeerJ. 2020 Jan 3;8:e8270. doi: 10.7717/peerj.8270 (PMC6944106; doi:10.7717/peerj.8270)
Supplement: Supplemental Information 3 [file peerj-08-8270-s003.fas]

>BSH11
GGCTATAGTCATAGCGATTCTCCCATTCAACTATTTCAACCATTTTTGGGCACCTTATCACTATCAAATCATTGAAAGAAAGATATCATATTCGATCATCCACGGACGATCCTTTTTCTTTCTTTGCCCCCTCCAAAGAATTCTCTGATCAATTTTGTAAATGCATCATCATAGTCCATTTGTTGGTTCAAAGCATTCAATATATATAGAATGAATCTTTGTCTGGTCTCGAAACGAACTTAGCAAAGACCTTTTAGAGGGTAGGTAAGCTTTTCTTTTCTCCCTAGTATTTTCTCCCACAAGGATTGATTCCCCTTCCTTTTGATGTCCCTTTAACCCAATATTATTGAAATTCTTTGAATCCCCTTCTTAGATCCGTTTGAGTAATAGAAGTAACGTCTCTTATCCTTATTTCATCGGGATGCATCTATTTTACATTCTTCTTCCGTAAAAAATAGGGTATAAATTTATACATATGTATTTATAAACCAAGAAACTTTTCCAACTTATGGGGAGCAAGTAGTAGGAGAAGGAAAGAGGGAAAAGAGGCGGGATTCAATTCTAAAAATTTAAACATTTTAATGTGAATGAAAAATTAACTTCTTTTTCATTTTGAAAAGCCTGATTTTTTTGATTCCAGACTTATCTTTGATATAAAATTCACATTTACGATTTCGAGTCAATTTTGATATTAGGGTAGC
>BSH12
GGCTATAGTCATAGCGATTCTCCCATTCAACTATTTCAACCATTTTTGGGCACCTTATCACTATCAAATCATTGAAAGAAAGATATCATATTCGATCATCCACGGACGATCCTTTTTCTTTCTTTGCCCCCTCCAAAGAATTCTCTGATCAATTTTGTAAATGCATCATCATAGTCCATTTGTTGGTTCAAAGCATTCAATATATATAGAATGAATCTTTGTCTGGTCTCGAAACGAACTTAGCAAAGACCTTTTAGAGGGTAGGTAAGCTTTTCTTTTCTCCCTAGTATTTTCTCCCACAAGGATTGATTCCCCTTCCTTTTGATGTCCCTTTAACCCAATATTATTGAAATTCTTTGAATCCCCTTCTTAGATCCGTTTGAGTAATAGAAGTAACGTCTCTTATCCTTATTTCATCGGGATGCATCTATTTTACATTCTTCTTCCGTAAAAAATAGGGTATAAATTTATACATATGTATTTATAAACCAAGAAACTTTTCCAACTTATGGGGAGCAAGTAGTAGGAGAAGGAAAGAGGGAAAAGAGGCGGGATTCAATTCTAAAAATTTAAACATTTTAATGTGAATGAAAAATTAACTTCTTTTTCATTTTGAAAAGCCTGATTTTTTTGATTCCAGACTTATCTTTGATATAAAATTCACATTTACGATTTCGAGTCAATTTTGATATTAGGGTAGC
>BSH13
GGCTATAGTCATAGCGATTCTCCCATTCAACTATTTCAACCATTTTTGGGCACCTTATCACTATCAAATCATTGAAAGAAAGATATCATATTCGATCATCCACGGACGATCCTTTTTCTTTCTTTGCCCCCTCCAAAGAATTCTCTGATCAATTTTGTAAATGCATCATCATAGTCCATTTGTTGGTTCAAAGCATTCAATATATATAGAATGAATCTTTGTCTGGTCTCGAAACGAACTTAGCAAAGACCTTTTAGAGGGTAGGTAAGCTTTTCTTTTCTCCCTAGTATTTTCTCCCACAAGGATTGATTCCCCTTCCTTTTGATGTCCCTTTAACCCAATATTATTGAAATTCTTTGAATCCCCTTCTTAGATCCGTTTGAGTAATAGAAGTAACGTCTCTTATCCTTATTTCATCGGGATGCATCTATTTTACATTCTTCTTCCGTAAAAAATAGGGTATAAATTTATACATATGTATTTATAAACCAAGAAACTTTTCCAACTTATGGGGAGCAAGTAGTAGGAGAAGGAAAGAGGGAAAAGAGGCGGGATTCAATTCTAAAAATTTAAACATTTTAATGTGAATGAAAAATTAACTTCTTTTTCATTTTGAAAAGCCTGATTTTTTTGATTCCAGACTTATCTTTGATATAAAATTCACATTTACGATTTCGAGTCAATTTTGATATTAGGGTAGC
>BSH15
GGCTATAGTCATAGCGATTCTCCCATTCAACTATTTCAACCATTTTTGGGCACCTTATCACTATCAAATCATTGAAAGAAAGATATCATATTCGATCATCCACGGACGATCCTTTTTCTTTCTTTGCCCCCTCCAAAGAATTCTCTGATCAATTTTGTAAATGCATCATCATAGTCCATTTGTTGGTTCAAAGCATTCAATATATATAGAATGAATCTTTGTCTGGTCTCGAAACGAACTTAGCAAAGACCTTTTAGAGGGTAGGTAAGCTTTTCTTTTCTCCCTAGTATTTTCTCCCACAAGGATTGATTCCCCTTCCTTTTGATGTCCCTTTAACCCAATATTATTGAAATTCTTTGAATCCCCTTCTTAGATCCGTTTGAGTAATAGAAGTAACGTCTCTTATCCTTATTTCATCGGGATGCATCTATTTTACATTCTTCTTCCGTAAAAAATAGGGTATAAATTTATACATATGTATTTATAAACCAAGAAACTTTTCCAACTTATGGGGAGCAAGTAGTAGGAGAAGGAAAGAGGGAAAAGAGGCGGGATTCAATTCTAAAAATTTAAACATTTTAATGTGAATGAAAAATTAACTTCTTTTTCATTTTGAAAAGCCTGATTTTTTTGATTCCAGACTTATCTTTGATATAAAATTCACATTTACGATTTCGAGTCAATTTTGATATTAGGGTAGC
>BSH2
GGCTATAGTCATAGCGATTCTCCCATTCAACTATTTCAACCATTTTTGGGCACCTTATCACTATCAAATCATTGAAAGAAAGATATCATATTCGATCATCCACGGACGATCCTTTTTCTTTCTTTGCCCCCTCCAAAGAATTCTCTGATCAATTTTGTAAATGCATCATCATAGTCCATTTGTTGGTTCAAAGCATTCAATATATATAGAATGAATCTTTGTCTGGTCTCGAAACGAACTTAGCAAAGACCTTTTAGAGGGTAGGTAAGCTTTTCTTTTCTCCCTAGTATTTTCTCCCACAAGGATTGATTCCCCTTCCTTTTGATGTCCCTTTAACCCAATATTATTGAAATTCTTTGAATCCCCTTCTTAGATCCGTTTGAGTAATAGAAGTAACGTCTCTTATCCTTATTTCATCGGGATGCATCTATTTTACATTCTTCTTCCGTAAAAAATAGGGTATAAATTTATACATATGTATTTATAAACCAAGAAACTTTTCCAACTTATGGGGAGCAAGTAGTAGGAGAAGGAAAGAGGGAAAAGAGGCGGGATTCAATTCTAAAAATTTAAACATTTTAATGTGAATGAAAAATTAACTTCTTTTTCATTTTGAAAAGCCTGATTTTTTTGATTCCAGACTTATCTTTGATATAAAATTCACATTTACGATTTCGAGTCAATTTTGATATTAGGGTAGC
>BSH3
GGCTATAGTCATAGCGATTCTCCCATTCAACTATTTCAACCATTTTTGGGCACCTTATCACTATCAAATCATTGAAAGAAAGATATCATATTCGATCATCCACGGACGATCCTTTTTCTTTCTTTGCCCCCTCCAAAGAATTCTCTGATCAATTTTGTAAATGCATCATCATAGTCCATTTGTTGGTTCAAAGCATTCAATATATATAGAATGAATCTTTGTCTGGTCTCGAAACGAACTTAGCAAAGACCTTTTAGAGGGTAGGTAAGCTTTTCTTTTCTCCCTAGTATTTTCTCCCACAAGGATTGATTCCCCTTCCTTTTGATGTCCCTTTAACCCAATATTATTGAAATTCTTTGAATCCCCTTCTTAGATCCGTTTGAGTAATAGAAGTAACGTCTCTTATCCTTATTTCATCGGGATGCATCTATTTTACATTCTTCTTCCGTAAAAAATAGGGTATAAATTTATACATATGTATTTATAAACCAAGAAACTTTTCCAACTTATGGGGAGCAAGTAGTAGGAGAAGGAAAGAGGGAAAAGAGGCGGGATTCAATTCTAAAAATTTAAACATTTTAATGTGAATGAAAAATTAACTTCTTTTTCATTTTGAAAAGCCTGATTTTTTTGATTCCAGACTTATCTTTGATATAAAATTCACATTTACGATTTCGAGTCAATTTTGATATTAGGGTAGC
>BSH4
GGCTATAGTCATAGCGATTCTCCCATTCAACTATTTCAACCATTTTTGGGCACCTTATCACTATCAAATCATTGAAAGAAAGATATCATATTCGATCATCCACGGACGATCCTTTTTCTTTCTTTGCCCCCTCCAAAGAATTCTCTGATCAATTTTGTAAATGCATCATCATAGTCCATTTGTTGGTTCAAAGCATTCAATATATATAGAATGAATCTTTGTCTGGTCTCGAAACGAACTTAGCAAAGACCTTTTAGAGGGTAGGTAAGCTTTTCTTTTCTCCCTAGTATTTTCTCCCACAAGGATTGATTCCCCTTCCTTTTGATGTCCCTTTAACCCAATATTATTGAAATTCTTTGAATCCCCTTCTTAGATCCGTTTGAGTAATAGAAGTAACGTCTCTTATCCTTATTTCATCGGGATGCATCTATTTTACATTCTTCTTCCGTAAAAAATAGGGTATAAATTTATACATATGTATTTATAAACCAAGAAACTTTTCCAACTTATGGGGAGCAAGTAGTAGGAGAAGGAAAGAGGGAAAAGAGGCGGGATTCAATTCTAAAAATTTAAACATTTTAATGTGAATGAAAAATTAACTTCTTTTTCATTTTGAAAAGCCTGATTTTTTTGATTCCAGACTTATCTTTGATATAAAATTCACATTTACGATTTCGAGTCAATTTTGATATTAGGGTAGC
>BSH5
GGCTATAGTCATAGCGATTCTCCCATTCAACTATTTCAACCATTTTTGGGCACCTTATCACTATCAAATCATTGAAAGAAAGATATCATATTCGATCATCCACGGACGATCCTTTTTCTTTCTTTGCCCCCTCCAAAGAATTCTCTGATCAATTTTGTAAATGCATCATCATAGTCCATTTGTTGGTTCAAAGCATTCAATATATATAGAATGAATCTTTGTCTGGTCTCGAAACGAACTTAGCAAAGACCTTTTAGAGGGTAGGTAAGCTTTTCTTTTCTCCCTAGTATTTTCTCCCACAAGGATTGATTCCCCTTCCTTTTGATGTCCCTTTAACCCAATATTATTGAAATTCTTTGAATCCCCTTCTTAGATCCGTTTGAGTAATAGAAGTAACGTCTCTTATCCTTATTTCATCGGGATGCATCTATTTTACATTCTTCTTCCGTAAAAAATAGGGTATAAATTTATACATATGTATTTATAAACCAAGAAACTTTTCCAACTTATGGGGAGCAAGTAGGAGGAGAAGGAAAGAGGGAAAAGAGGCGGGATTCAATTCTAAAAATTTAAACATTTTAATGTGAATGAAAAATTAACTTCTTTTTCATTTTGAAAAGCCTGATTTTTTTGATTCCAGACTTATCTTTGATATAAAATTCACATTTACGATTTCGAGTCAATTTTGATATTAGGGTAGC
>BSH7
GGCTATAGTCATAGCGATTCTCCCATTCAACTATTTCAACCATTTTTGGGCACCTTATCACTATCAAATCATTGAAAGAAAGATATCATATTCGATCATCCACGGACGATCCTTTTTCTTTCTTTGCCCCCTCCAAAGAATTCTCTGATCAATTTTGTAAATGCATCATCATAGTCCATTTGTTGGTTCAAAGCATTCAATATATATAGAATGAATCTTTGTCTGGTCTCGAAACGAACTTAGCAAAGACCTTTTAGAGGGTAGGTAAGCTTTTCTTTTCTCCCTAGTATTTTCTCCCACAAGGATTGATTCCCCTTCCTTTTGATGTCCCTTTAACCCAATATTATTGAAATTCTTTGAATCCCCTTCTTAGATCCGTTTGAGTAATAGAAGTAACGTCTCTTATCCTTATTTCATCGGGATGCATCTATTTTACATTCTTCTTCCGTAAAAAATAGGGTATAAATTTATACATATGTATTTATAAACCAAGAAACTTTTCCAACTTATGGGGAGCAAGTAGTAGGAGAAGGAAAGAGGGAAAAGAGGCGGGATTCAATTCTAAAAATTTAAACATTTTAATGTGAATGAAAAATTAACTTCTTTTTCATTTTGAAAAGCCTGATTTTTTTGATTCCAGACTTATCTTTGATATAAAATTCACATTTACGATTTCGAGTCAATTTTGATATTAGGGTAGC
>BSH8
GGCTATAGTCATAGCGATTCTCCCATTCAACTATTTCAACCATTTTTGGGCACCTTATCACTATCAAATCATTGAAAGAAAGATATCATATTCGATCATCCACGGACGATCCTTTTTCTTTCTTTGCCCCCTCCAAAGAATTCTCTGATCAATTTTGTAAATGCATCATCATAGTCCATTTGTTGGTTCAAAGCATTCAATATATATAGAATGAATCTTTGTCTGGTCTCGAAACGAACTTAGCAAAGACCTTTTAGAGGGTAGGTAAGCTTTTCTTTTCTCCCTAGTATTTTCTCCCACAAGGATTGATTCCCCTTCCTTTTGATGTCCCTTTAACCCAATATTATTGAAATTCTTTGAATCCCCTTCTTAGATCCGTTTGAGTAATAGAAGTAACGTCTCTTATCCTTATTTCATCGGGATGCATCTATTTTACATTCTTCTTCCGTAAAAAATAGGGTATAAATTTATACATATGTATTTATAAACCAAGAAACTTTTCCAACTTATGGGGAGCAAGTAGTAGGAGAAGGAAAGAGGGAAAAGAGGCGGGATTCAATTCTAAAAATTTAAACATTTTAATGTGAATGAAAAATTAACTTCTTTTTCATTTTGAAAAGCCTGATTTTTTTGATTCCAGACTTATCTTTGATATAAAATTCACATTTACGATTTCGAGTCAATTTTGATATTAGGGTAGC
>CX1
GGCTATAGTCATAGCGATTCTCCCATTCAACTATTTCAACCATTTTTGGGCACCTTATCACTATCAAATCATTGAAAGAAAGATATCATATTCGATCATCCACGGACGATCCTTTTTCTTTCTTTGCCCCCTCCAAAGAATTCTCTGATCAATTTTGTAAATGCATCATCATAGTCCATTTGTTGGTTCAAAGCATTCAATATATATAGAATGAATCTTTGTCTGGTCTCGAAACGAACTTAGCAAAGACCTTTTAGAGGGTAGGTAAGCTTTTCTTTTCTCCCTAGTATTTTCTCCCACAAGGATTGATTCCCCTTCCTTTTGATGTCCCTTTAACCCAATATTATTGAAATTCTTTGAATCCCCTTCTTAGATCCGTTTGAGTAATAGAAGTAACGTCTCTTATCCTTATTTCATCGGGATGCATCTATTTTACATTCTTCTTCCGTAAAAAATAGGGTATAAATTTATACATATGTATTTATAAACCAAGAAACTTTTCCAACTTATGGGGAGCAAGTAGTAGGAGAAGGAAAGAGGGAAAAGAGGCGGGATTCAATTCTAAAAATTTAAACATTTTAATGTGAATGAAAAATTAACTTCTTTTTCATTTTGAAAAGCCTGATTTTTTTGATTCCAGACTTATCTTTGATATAAAATTCACATTTACGATTTCGAGTCAATTTTGATATTAGGGTAGC
>CX10
GGCTATAGTCATAGCGATTCTCCCATTCAACTATTTCAACCATTTTTGGGCACCTTATCACTATCAAATCATTGAAAGAAAGATATCATATTCGATCATCCACGGACGATCCTTTTTCTTTCTTTGCCCCCTCCAAAGAATTCTCTGATCAATTTTGTAAATGCATCATCATAGTCCATTTGTTGGTTCAAAGCATTCAATATATATAGAATGAATCTTTGTCTGGTCTCGAAACGAACTTAGCAAAGACCTTTTAGAGGGTAGGTAAGCTTTTCTTTTCTCCCTAGTATTTTCTCCCACAAGGATTGATTCCCCTTCCTTTTGATGTCCCTTTAACCCAATATTATTGAAATTCTTTGAATCCCCTTCTTAGATCCGTTTGAGTAATAGAAGTAACGTCTCTTATCCTTATTTCATCGGGATGCATCTATTTTACATTCTTCTTCCGTAAAAAATAGGGTATAAATTTATACATATGTATTTATAAACCAAGAAACTTTTCCAACTTATGGGGAGCAAGTAGTAGGAGAAGGAAAGAGGGAAAAGAGGCGGGATTCAATTCTAAAAATTTAAACATTTTAATGTGAATGAAAAATTAACTTCTTTTTCATTTTGAAAAGCCTGATTTTTTTGATTCCAGACTTATCTTTGATATAAAATTCACATTTACGATTTCGAGTCAATTTTGATATTAGGGTAGC
>CX11
GGCTATAGTCATAGCGATTCTCCCATTCAACTATTTCAACCATTTTTGGGCACCTTATCACTATCAAATCATTGAAAGAAAGATATCATATTCGATCATCCACGGACGATCCTTTTTCTTTCTTTGCCCCCTCCAAAGAATTCTCTGATCAATTTTGTAAATGCATCATCATAGTCCATTTGTTGGTTCAAAGCATTCAATATATATAGAATGAATCTTTGTCTGGTCTCGAAACGAACTTAGCAAAGACCTTTTAGAGGGTAGGTAAGCTTTTCTTTTCTCCCTAGTATTTTCTCCCACAAGGATTGATTCCCCTTCCTTTTGATGTCCCTTTAACCCAATATTATTGAAATTCTTTGAATCCCCTTCTTAGATCCGTTTGAGTAATAGAAGTAACGTCTCTTATCCTTATTTCATCGGGATGCATCTATTTTACATTCTTCTTCCGTAAAAAATAGGGTATAAATTTATACATATGTATTTATAAACCAAGAAACTTTTCCAACTTATGGGGAGCAAGTAGTAGGAGAAGGAAAGAGGGAAAAGAGGCGGGATTCAATTCTAAAAATTTAAACATTTTAATGTGAATGAAAAATTAACTTCTTTTTCATTTTGAAAAGCCTGATTTTTTTGATTCCAGACTTATCTTTGATATAAAATTCACATTTACGATTTCGAGTCAATTTTGATATTAGGGTAGC
>CX12
GGCTATAGTCATAGCGATTCTCCCATTCAACTATTTCAACCATTTTTGGGCACCTTATCACTATCAAATCATTGAAAGAAAGATATCATATTCGATCATCCACGGACGATCCTTTTTCTTTCTTTGCCCCCTCCAAAGAATTCTCTGATCAATTTTGTAAATGCATCATCATAGTCCATTTGTTGGTTCAAAGCATTCAATATATATAGAATGAATCTTTGTCTGGTCTCGAAACGAACTTAGCAAAGACCTTTTAGAGGGTAGGTAAGCTTTTCTTTTCTCCCTAGTATTTTCTCCCACAAGGATTGATTCCCCTTCCTTTTGATGTCCCTTTAACCCAATATTATTGAAATTCTTTGAATCCCCTTCTTAGATCCGTTTGAGTAATAGAAGTAACGTCTCTTATCCTTATTTCATCGGGATGCATCTATTTTACATTCTTCTTCCGTAAAAAATAGGGTATAAATTTATACATATGTATTTATAAACCAAGAAACTTTTCCAACTTATGGGGAGCAAGTAGTAGGAGAAGGAAAGAGGGAAAAGAGGCGGGATTCAATTCTAAAAATTTAAACATTTTAATGTGAATGAAAAATTAACTTCTTTTTCATTTTGAAAAGCCTGATTTTTTTGATTCCAGACTTATCTTTGATATAAAATTCACATTTACGATTTCGAGTCAATTTTGATATTAGGGTAGC
>CX2
GGCTATAGTCATAGCGATTCTCCCATTCAACTATTTCAACCATTTTTGGGCACCTTATCACTATCAAATCATTGAAAGAAAGATATCATATTCGATCATCCACGGACGATCCTTTTTCTTTCTTTGCCCCCTCCAAAGAATTCTCTGATCAATTTTGTAAATGCATCATCATAGTCCATTTGTTGGTTCAAAGCATTCAATATATATAGAATGAATCTTTGTCTGGTCTCGAAACGAACTTAGCAAAGACCTTTTAGAGGGTAGGTAAGCTTTTCTTTTCTCCCTAGTATTTTCTCCCACAAGGATTGATTCCCCTTCCTTTTGATGTCCCTTTAACCCAATATTATTGAAATTCTTTGAATCCCCTTCTTAGATCCGTTTGAGTAATAGAAGTAACGTCTCTTATCCTTATTTCATCGGGATGCATCTATTTTACATTCTTCTTCCGTAAAAAATAGGGTATAAATTTATACATATGTATTTATAAACCAAGAAACTTTTCCAACTTATGGGGAGCAAGTAGTAGGAGAAGGAAAGAGGGAAAAGAGGCGGGATTCAATTCTAAAAATTTAAACATTTTAATGTGAATGAAAAATTAACTTCTTTTTCATTTTGAAAAGCCTGATTTTTTTGATTCCAGACTTATCTTTGATATAAAATTCACATTTACGATTTCGAGTCAATTTTGATATTAGGGTAGC
>CX3
GGCTATAGTCATAGCGATTCTCCCATTCAACTATTTCAACCATTTTTGGGCACCTTATCACTATCAAATCATTGAAAGAAAGATATCATATTCGATCATCCACGGACGATCCTTTTTCTTTCTTTGCCCCCTCCAAAGAATTCTCTGATCAATTTTGTAAATGCATCATCATAGTCCATTTGTTGGTTCAAAGCATTCAATATATATAGAATGAATCTTTGTCTGGTCTCGAAACGAACTTAGCAAAGACCTTTTAGAGGGTAGGTAAGCTTTTCTTTTCTCCCTAGTATTTTCTCCCACAAGGATTGATTCCCCTTCCTTTTGATGTCCCTTTAACCCAATATTATTGAAATTCTTTGAATCCCCTTCTTAGATCCGTTTGAGTAATAGAAGTAACGTCTCTTATCCTTATTTCATCGGGATGCATCTATTTTACATTCTTCTTCCGTAAAAAATAGGGTATAAATTTATACATATGTATTTATAAACCAAGAAACTTTTCCAACTTATGGGGAGCAAGTAGTAGGAGAAGGAAAGAGGGAAAAGAGGCGGGATTCAATTCTAAAAATTTAAACATTTTAATGTGAATGAAAAATTAACTTCTTTTTCATTTTGAAAAGCCTGATTTTTTTGATTCCAGACTTATCTTTGATATAAAATTCACATTTACGATTTCGAGTCAATTTTGATATTAGGGTAGC
>CX4
GGCTATAGTCATAGCGATTCTCCCATTCAACTATTTCAACCATTTTTGGGCACCTTATCACTATCAAATCATTGAAAGAAAGATATCATATTCGATCATCCACGGACGATCCTTTTTCTTTCTTTGCCCCCTCCAAAGAATTCTCTGATCAATTTTGTAAATGCATCATCATAGTCCATTTGTTGGTTCAAAGCATTCAATATATATAGAATGAATCTTTGTCTGGTCTCGAAACGAACTTAGCAAAGACCTTTTAGAGGGTAGGTAAGCTTTTCTTTTCTCCCTAGTATTTTCTCCCACAAGGATTGATTCCCCTTCCTTTTGATGTCCCTTTAACCCAATATTATTGAAATTCTTTGAATCCCCTTCTTAGATCCGTTTGAGTAATAGAAGTAACGTCTCTTATCCTTATTTCATCGGGATGCATCTATTTTACATTCTTCTTCCGTAAAAAATAGGGTATAAATTTATACATATGTATTTATAAACCAAGAAACTTTTCCAACTTATGGGGAGCAAGTAGTAGGAGAAGGAAAGAGGGAAAAGAGGCGGGATTCAATTCTAAAAATTTAAACATTTTAATGTGAATGAAAAATTAACTTCTTTTTCATTTTGAAAAGCCTGATTTTTTTGATTCCAGACTTATCTTTGATATAAAATTCACATTTACGATTTCGAGTCAATTTTGATATTAGGGTAGC
>CX5
GGCTATAGTCATAGCGATTCTCCCATTCAACTATTTCAACCATTTTTGGGCACCTTATCACTATCAAATCATTGAAAGAAAGATATCATATTCGATCATCCACGGACGATCCTTTTTCTTTCTTTGCCCCCTCCAAAGAATTCTCTGATCAATTTTGTAAATGCATCATCATAGTCCATTTGTTGGTTCAAAGCATTCAATATATATAGAATGAATCTTTGTCTGGTCTCGAAACGAACTTAGCAAAGACCTTTTAGAGGGTAGGTAAGCTTTTCTTTTCTCCCTAGTATTTTCTCCCACAAGGATTGATTCCCCTTCCTTTTGATGTCCCTTTAACCCAATATTATTGAAATTCTTTGAATCCCCTTCTTAGATCCGTTTGAGTAATAGAAGTAACGTCTCTTATCCTTATTTCATCGGGATGCATCTATTTTACATTCTTCTTCCGTAAAAAATAGGGTATAAATTTATACATATGTATTTATAAACCAAGAAACTTTTCCAACTTATGGGGAGCAAGTAGTAGGAGAAGGAAAGAGGGAAAAGAGGCGGGATTCAATTCTAAAAATTTAAACATTTTAATGTGAATGAAAAATTAACTTCTTTTTCATTTTGAAAAGCCTGATTTTTTTGATTCCAGACTTATCTTTGATATAAAATTCACATTTACGATTTCGAGTCAATTTTGATATTAGGGTAGC
>CX6
GGCTATAGTCATAGCGATTCTCCCATTCAACTATTTCAACCATTTTTGGGCACCTTATCACTATCAAATCATTGAAAGAAAGATATCATATTCGATCATCCACGGACGATCCTTTTTCTTTCTTTGCCCCCTCCAAAGAATTCTCTGATCAATTTTGTAAATGCATCATCATAGTCCATTTGTTGGTTCAAAGCATTCAATATATATAGAATGAATCTTTGTCTGGTCTCGAAACGAACTTAGCAAAGACCTTTTAGAGGGTAGGTAAGCTTTTCTTTTCTCCCTAGTATTTTCTCCCACAAGGATTGATTCCCCTTCCTTTTGATGTCCCTTTAACCCAATATTATTGAAATTCTTTGAATCCCCTTCTTAGATCCGTTTGAGTAATAGAAGTAACGTCTCTTATCCTTATTTCATCGGGATGCATCTATTTTACATTCTTCTTCCGTAAAAAATAGGGTATAAATTTATACATATGTATTTATAAACCAAGAAACTTTTCCAACTTATGGGGAGCAAGTAGTAGGAGAAGGAAAGAGGGAAAAGAGGCGGGATTCAATTCTAAAAATTTAAACATTTTAATGTGAATGAAAAATTAACTTCTTTTTCATTTTGAAAAGCCTGATTTTTTTGATTCCAGACTTATCTTTGATATAAAATTCACATTTACGATTTCGAGTCAATTTTGATATTAGGGTAGC
>CX7
GGCTATAGTCATAGCGATTCTCCCATTCAACTATTTCAACCATTTTTGGGCACCTTATCACTATCAAATCATTGAAAGAAAGATATCATATTCGATCATCCACGGACGATCCTTTTTCTTTCTTTGCCCCCTCCAAAGAATTCTCTGATCAATTTTGTAAATGCATCATCATAGTCCATTTGTTGGTTCAAAGCATTCAATATATATAGAATGAATCTTTGTCTGGTCTCGAAACGAACTTAGCAAAGACCTTTTAGAGGGTAGGTAAGCTTTTCTTTTCTCCCTAGTATTTTCTCCCACAAGGATTGATTCCCCTTCCTTTTGATGTCCCTTTAACCCAATATTATTGAAATTCTTTGAATCCCCTTCTTAGATCCGTTTGAGTAATAGAAGTAACGTCTCTTATCCTTATTTCATCGGGATGCATCTATTTTACATTCTTCTTCCGTAAAAAATAGGGTATAAATTTATACATATGTATTTATAAACCAAGAAACTTTTCCAACTTATGGGGAGCAAGTAGTAGGAGAAGGAAAGAGGGAAAAGAGGCGGGATTCAATTCTAAAAATTTAAACATTTTAATGTGAATGAAAAATTAACTTCTTTTTCATTTTGAAAAGCCTGATTTTTTTGATTCCAGACTTATCTTTGATATAAAATTCACATTTACGATTTCGAGTCAATTTTGATATTAGGGTAGC
>CX8
GGCTATAGTCATAGCGATTCTCCCATTCAACTATTTCAACCATTTTTGGGCACCTTATCACTATCAAATCATTGAAAGAAAGATATCATATTCGATCATCCACGGACGATCCTTTTTCTTTCTTTGCCCCCTCCAAAGAATTCTCTGATCAATTTTGTAAATGCATCATCATAGTCCATTTGTTGGTTCAAAGCATTCAATATATATAGAATGAATCTTTGTCTGGTCTCGAAACGAACTTAGCAAAGACCTTTTAGAGGGTAGGTAAGCTTTTCTTTTCTCCCTAGTATTTTCTCCCACAAGGATTGATTCCCCTTCCTTTTGATGTCCCTTTAACCCAATATTATTGAAATTCTTTGAATCCCCTTCTTAGATCCGTTTGAGTAATAGAAGTAACGTCTCTTATCCTTATTTCATCGGGATGCATCTATTTTACATTCTTCTTCCGTAAAAAATAGGGTATAAATTTATACATATGTATTTATAAACCAAGAAACTTTTCCAACTTATGGGGAGCAAGTAGTAGGAGAAGGAAAGAGGGAAAAGAGGCGGGATTCAATTCTAAAAATTTAAACATTTTAATGTGAATGAAAAATTAACTTCTTTTTCATTTTGAAAAGCCTGATTTTTTTGATTCCAGACTTATCTTTGATATAAAATTCACATTTACGATTTCGAGTCAATTTTGATATTAGGGTAGC
>CX9
GGCTATAGTCATAGCGATTCTCCCATTCAACTATTTCAACCATTTTTGGGCACCTTATCACTATCAAATCATTGAAAGAAAGATATCATATTCGATCATCCACGGACGATCCTTTTTCTTTCTTTGCCCCCTCCAAAGAATTCTCTGATCAATTTTGTAAATGCATCATCATAGTCCATTTGTTGGTTCAAAGCATTCAATATATATAGAATGAATCTTTGTCTGGTCTCGAAACGAACTTAGCAAAGACCTTTTAGAGGGTAGGTAAGCTTTTCTTTTCTCCCTAGTATTTTCTCCCACAAGGATTGATTCCCCTTCCTTTTGATGTCCCTTTAACCCAATATTATTGAAATTCTTTGAATCCCCTTCTTAGATCCGTTTGAGTAATAGAAGTAACGTCTCTTATCCTTATTTCATCGGGATGCATCTATTTTACATTCTTCTTCCGTAAAAAATAGGGTATAAATTTATACATATGTATTTATAAACCAAGAAACTTTTCCAACTTATGGGGAGCAAGTAGTAGGAGAAGGAAAGAGGGAAAAGAGGCGGGATTCAATTCTAAAAATTTAAACATTTTAATGTGAATGAAAAATTAACTTCTTTTTCATTTTGAAAAGCCTGATTTTTTTGATTCCAGACTTATCTTTGATATAAAATTCACATTTACGATTTCGAGTCAATTTTGATATTAGGGTAGC
>DJC10
GGCTATAGTCATAGCGATTCTCCCATTCAACTATTTCAACCATTTTTGGGCACCTTATCACTATCAAATCATTGAAAGAAAGATATCATATTCGATCATCCACGGACGATCCTTTTTCTTTCTTTGCCCCCTCCAAAGAATTCTCTGATCAATTTTGTAAATGCATCATCATAGTCCATTTGTTGGTTCAAAGCATTCAATATATATAGAATGAATCTTTGTCTGGTCTCGAAACGAACTTAGCAAAGACCTTTTAGAGGGTAGGTAAGCTTTTCTTTTCTCCCTAGTATTTTCTCCCACAAGGATTGATTCCCCTTCCTTTTGATGTCCCTTTAACCCAATATTATTGAAATTCTTTGAATCCCCTTCTTAGATCCGTTTGAGTAATAGAAGTAACGTCTCTTATCCTTATTTCATCGGGATGCATCTATTTTACATTCTTCTTCCGTAAAAAATAGGGTATAAATTTATACATATGTATTTATAAACCAAGAAACTTTTCCAACTTATGGGGAGCAAGTAGTAGGAGAAGGAAAGAGGGAAAAGAGGCGGGATTCAATTCTAAAAATTTAAACATTTTAATGTGAATGAAAAATTAACTTCTTTTTCATTTTGAAAAGCCTGATTTTTTTGATTCCAGACTTATCTTTGATATAAAATTCACATTTACGATTTCGAGTCAATTTTGATATTAGGGTAGC
>DJC11
GGCTATAGTCATAGCGATTCTCCCATTCAACTATTTCAACCATTTTTGGGCACCTTATCACTATCAAATCATTGAAAGAAAGATATCATATTCGATCATCCACGGACGATCCTTTTTCTTTCTTTGCCCCCTCCAAAGAATTCTCTGATCAATTTTGTAAATGCATCATCATAGTCCATTTGTTGGTTCAAAGCATTCAATATATATAGAATGAATCTTTGTCTGGTCTCGAAACGAACTTAGCAAAGACCTTTTAGAGGGTAGGTAAGCTTTTCTTTTCTCCCTAGTATTTTCTCCCACAAGGATTGATTCCCCTTCCTTTTGATGTCCCTTTAACCCAATATTATTGAAATTCTTTGAATCCCCTTCTTAGATCCGTTTGAGTAATAGAAGTAACGTCTCTTATCCTTATTTCATCGGGATGCATCTATTTTACATTCTTCTTCCGTAAAAAATAGGGTATAAATTTATACATATGTATTTATAAACCAAGAAACTTTTCCAACTTATGGGGAGCAAGTAGTAGGAGAAGGAAAGAGGGAAAAGAGGCGGGATTCAATTCTAAAAATTTAAACATTTTAATGTGAATGAAAAATTAACTTCTTTTTCATTTTGAAAAGCCTGATTTTTTTGATTCCAGACTTATCTTTGATATAAAATTCACATTTACGATTTCGAGTCAATTTTGATATTAGGGTAGC
>DJC12
GGCTATAGTCATAGCGATTCTCCCATTCAACTATTTCAACCATTTTTGGGCACCTTATCACTATCAAATCATTGAAAGAAAGATATCATATTCGATCATCCACGGACGATCCTTTTTCTTTCTTTGCCCCCTCCAAAGAATTCTCTGATCAATTTTGTAAATGCATCATCATAGTCCATTTGTTGGTTCAAAGCATTCAATATATATAGAATGAATCTTTGTCTGGTCTCGAAACGAACTTAGCAAAGACCTTTTAGAGGGTAGGTAAGCTTTTCTTTTCTCCCTAGTATTTTCTCCCACAAGGATTGATTCCCCTTCCTTTTGATGTCCCTTTAACCCAATATTATTGAAATTCTTTGAATCCCCTTCTTAGATCCGTTTGAGTAATAGAAGTAACGTCTCTTATCCTTATTTCATCGGGATGCATCTATTTTACATTCTTCTTCCGTAAAAAATAGGGTATAAATTTATACATATGTATTTATAAACCAAGAAACTTTTCCAACTTATGGGGAGCAAGTAGTAGGAGAAGGAAAGAGGGAAAAGAGGCGGGATTCAATTCTAAAAATTTAAACATTTTAATGTGAATGAAAAATTAACTTCTTTTTCATTTTGAAAAGCCTGATTTTTTTGATTCCAGACTTATCTTTGATATAAAATTCACATTTACGATTTCGAGTCAATTTTGATATTAGGGTAGC
>DJC2
GGCTATAGTCATAGCGATTCTCCCATTCAACTATTTCAACCATTTTTGGGCACCTTATCACTATCAAATCATTGAAAGAAAGATATCATATTCGATCATCCACGGACGATCCTTTTTCTTTCTTTGCCCCCTCCAAAGAATTCTCTGATCAATTTTGTAAATGCATCATCATAGTCCATTTGTTGGTTCAAAGCATTCAATATATATAGAATGAATCTTTGTCTGGTCTCGAAACGAACTTAGCAAAGACCTTTTAGAGGGTAGGTAAGCTTTTCTTTTCTCCCTAGTATTTTCTCCCACAAGGATTGATTCCCCTTCCTTTTGATGTCCCTTTAACCCAATATTATTGAAATTCTTTGAATCCCCTTCTTAGATCCGTTTGAGTAATAGAAGTAACGTCTCTTATCCTTATTTCATCGGGATGCATCTATTTTACATTCTTCTTCCGTAAAAAATAGGGTATAAATTTATACATATGTATTTATAAACCAAGAAACTTTTCCAACTTATGGGGAGCAAGTAGTAGGAGAAGGAAAGAGGGAAAAGAGGCGGGATTCAATTCTAAAAATTTAAACATTTTAATGTGAATGAAAAATTAACTTCTTTTTCATTTTGAAAAGCCTGATTTTTTTGATTCCAGACTTATCTTTGATATAAAATTCACATTTACGATTTCGAGTCAATTTTGATATTAGGGTAGC
>DJC3
GGCTATAGTCATAGCGATTCTCCCATTCAACTATTTCAACCATTTTTGGGCACCTTATCACTATCAAATCATTGAAAGAAAGATATCATATTCGATCATCCACGGACGATCCTTTTTCTTTCTTTGCCCCCTCCAAAGAATTCTCTGATCAATTTTGTAAATGCATCATCATAGTCCATTTGTTGGTTCAAAGCATTCAATATATATAGAATGAATCTTTGTCTGGTCTCGAAACGAACTTAGCAAAGACCTTTTAGAGGGTAGGTAAGCTTTTCTTTTCTCCCTAGTATTTTCTCCCACAAGGATTGATTCCCCTTCCTTTTGATGTCCCTTTAACCCAATATTATTGAAATTCTTTGAATCCCCTTCTTAGATCCGTTTGAGTAATAGAAGTAACGTCTCTTATCCTTATTTCATCGGGATGCATCTATTTTACATTCTTCTTCCGTAAAAAATAGGGTATAAATTTATACATATGTATTTATAAACCAAGAAACTTTTCCAACTTATGGGGAGCAAGTAGTAGGAGAAGGAAAGAGGGAAAAGAGGCGGGATTCAATTCTAAAAATTTAAACATTTTAATGTGAATGAAAAATTAACTTCTTTTTCATTTTGAAAAGCCTGATTTTTTTGATTCCAGACTTATCTTTGATATAAAATTCACATTTACGATTTCGAGTCAATTTTGATATTAGGGTAGC
>DJC4
GGCTATAGTCATAGCGATTCTCCCATTCAACTATTTCAACCATTTTTGGGCACCTTATCACTATCAAATCATTGAAAGAAAGATATCATATTCGATCATCCACGGACGATCCTTTTTCTTTCTTTGCCCCCTCCAAAGAATTCTCTGATCAATTTTGTAAATGCATCATCATAGTCCATTTGTTGGTTCAAAGCATTCAATATATATAGAATGAATCTTTGTCTGGTCTCGAAACGAACTTAGCAAAGACCTTTTAGAGGGTAGGTAAGCTTTTCTTTTCTCCCTAGTATTTTCTCCCACAAGGATTGATTCCCCTTCCTTTTGATGTCCCTTTAACCCAATATTATTGAAATTCTTTGAATCCCCTTCTTAGATCCGTTTGAGTAATAGAAGTAACGTCTCTTATCCTTATTTCATCGGGATGCATCTATTTTACATTCTTCTTCCGTAAAAAATAGGGTATAAATTTATACATATGTATTTATAAACCAAGAAACTTTTCCAACTTATGGGGAGCAAGTAGTAGGAGAAGGAAAGAGGGAAAAGAGGCGGGATTCAATTCTAAAAATTTAAACATTTTAATGTGAATGAAAAATTAACTTCTTTTTCATTTTGAAAAGCCTGATTTTTTTGATTCCAGACTTATCTTTGATATAAAATTCACATTTACGATTTCGAGTCAATTTTGATATTAGGGTAGC
>DJC5
GGCTATAGTCATAGCGATTCTCCCATTCAACTATTTCAACCATTTTTGGGCACCTTATCACTATCAAATCATTGAAAGAAAGATATCATATTCGATCATCCACGGACGATCCTTTTTCTTTCTTTGCCCCCTCCAAAGAATTCTCTGATCAATTTTGTAAATGCATCATCATAGTCCATTTGTTGGTTCAAAGCATTCAATATATATAGAATGAATCTTTGTCTGGTCTCGAAACGAACTTAGCAAAGACCTTTTAGAGGGTAGGTAAGCTTTTCTTTTCTCCCTAGTATTTTCTCCCACAAGGATTGATTCCCCTTCCTTTTGATGTCCCTTTAACCCAATATTATTGAAATTCTTTGAATCCCCTTCTTAGATCCGTTTGAGTAATAGAAGTAACGTCTCTTATCCTTATTTCATCGGGATGCATCTATTTTACATTCTTCTTCCGTAAAAAATAGGGTATAAATTTATACATATGTATTTATAAACCAAGAAACTTTTCCAACTTATGGGGAGCAAGTAGTAGGAGAAGGAAAGAGGGAAAAGAGGCGGGATTCAATTCTAAAAATTTAAACATTTTAATGTGAATGAAAAATTAACTTCTTTTTCATTTTGAAAAGCCTGATTTTTTTGATTCCAGACTTATCTTTGATATAAAATTCACATTTACGATTTCGAGTCAATTTTGATATTAGGGTAGC
>DJC6
GGCTATAGTCATAGCGATTCTCCCATTCAACTATTTCAACCATTTTTGGGCACCTTATCACTATCAAATCATTGAAAGAAAGATATCATATTCGATCATCCACGGACGATCCTTTTTCTTTCTTTGCCCCCTCCAAAGAATTCTCTGATCAATTTTGTAAATGCATCATCATAGTCCATTTGTTGGTTCAAAGCATTCAATATATATAGAATGAATCTTTGTCTGGTCTCGAAACGAACTTAGCAAAGACCTTTTAGAGGGTAGGTAAGCTTTTCTTTTCTCCCTAGTATTTTCTCCCACAAGGATTGATTCCCCTTCCTTTTGATGTCCCTTTAACCCAATATTATTGAAATTCTTTGAATCCCCTTCTTAGATCCGTTTGAGTAATAGAAGTAACGTCTCTTATCCTTATTTCATCGGGATGCATCTATTTTACATTCTTCTTCCGTAAAAAATAGGGTATAAATTTATACATATGTATTTATAAACCAAGAAACTTTTCCAACTTATGGGGAGCAAGTAGTAGGAGAAGGAAAGAGGGAAAAGAGGCGGGATTCAATTCTAAAAATTTAAACATTTTAATGTGAATGAAAAATTAACTTCTTTTTCATTTTGAAAAGCCTGATTTTTTTGATTCCAGACTTATCTTTGATATAAAATTCACATTTACGATTTCGAGTCAATTTTGATATTAGGGTAGC
>DJC7
GGCTATAGTCATAGCGATTCTCCCATTCAACTATTTCAACCATTTTTGGGCACCTTATCACTATCAAATCATTGAAAGAAAGATATCATATTCGATCATCCACGGACGATCCTTTTTCTTTCTTTGCCCCCTCCAAAGAATTCTCTGATCAATTTTGTAAATGCATCATCATAGTCCATTTGTTGGTTCAAAGCATTCAATATATATAGAATGAATCTTTGTCTGGTCTCGAAACGAACTTAGCAAAGACCTTTTAGAGGGTAGGTAAGCTTTTCTTTTCTCCCTAGTATTTTCTCCCACAAGGATTGATTCCCCTTCCTTTTGATGTCCCTTTAACCCAATATTATTGAAATTCTTTGAATCCCCTTCTTAGATCCGTTTGAGTAATAGAAGTAACGTCTCTTATCCTTATTTCATCGGGATGCATCTATTTTACATTCTTCTTCCGTAAAAAATAGGGTATAAATTTATACATATGTATTTATAAACCAAGAAACTTTTCCAACTTATGGGGAGCAAGTAGTAGGAGAAGGAAAGAGGGAAAAGAGGCGGGATTCAATTCTAAAAATTTAAACATTTTAATGTGAATGAAAAATTAACTTCTTTTTCATTTTGAAAAGCCTGATTTTTTTGATTCCAGACTTATCTTTGATATAAAATTCACATTTACGATTTCGAGTCAATTTTGATATTAGGGTAGC
>DJC8
GGCTATAGTCATAGCGATTCTCCCATTCAACTATTTCAACCATTTTTGGGCACCTTATCACTATCAAATCATTGAAAGAAAGATATCATATTCGATCATCCACGGACGATCCTTTTTCTTTCTTTGCCCCCTCCAAAGAATTCTCTGATCAATTTTGTAAATGCATCATCATAGTCCATTTGTTGGTTCAAAGCATTCAATATATATAGAATGAATCTTTGTCTGGTCTCGAAACGAACTTAGCAAAGACCTTTTAGAGGGTAGGTAAGCTTTTCTTTTCTCCCTAGTATTTTCTCCCACAAGGATTGATTCCCCTTCCTTTTGATGTCCCTTTAACCCAATATTATTGAAATTCTTTGAATCCCCTTCTTAGATCCGTTTGAGTAATAGAAGTAACGTCTCTTATCCTTATTTCATCGGGATGCATCTATTTTACATTCTTCTTCCGTAAAAAATAGGGTATAAATTTATACATATGTATTTATAAACCAAGAAACTTTTCCAACTTATGGGGAGCAAGTAGTAGGAGAAGGAAAGAGGGAAAAGAGGCGGGATTCAATTCTAAAAATTTAAACATTTTAATGTGAATGAAAAATTAACTTCTTTTTCATTTTGAAAAGCCTGATTTTTTTGATTCCAGACTTATCTTTGATATAAAATTCACATTTACGATTTCGAGTCAATTTTGATATTAGGGTAGC
>DJC9
GGCTATAGTCATAGCGATTCTCCCATTCAACTATTTCAACCATTTTTGGGCACCTTATCACTATCAAATCATTGAAAGAAAGATATCATATTCGATCATCCACGGACGATCCTTTTTCTTTCTTTGCCCCCTCCAAAGAATTCTCTGATCAATTTTGTAAATGCATCATCATAGTCCATTTGTTGGTTCAAAGCATTCAATATATATAGAATGAATCTTTGTCTGGTCTCGAAACGAACTTAGCAAAGACCTTTTAGAGGGTAGGTAAGCTTTTCTTTTCTCCCTAGTATTTTCTCCCACAAGGATTGATTCCCCTTCCTTTTGATGTCCCTTTAACCCAATATTATTGAAATTCTTTGAATCCCCTTCTTAGATCCGTTTGAGTAATAGAAGTAACGTCTCTTATCCTTATTTCATCGGGATGCATCTATTTTACATTCTTCTTCCGTAAAAAATAGGGGATAAATTTATACATATGTATTTATAAACCAAGAAACTTTTCCAACTTATGGGGAGCAAGTAGTAGGAGAAGGAAAGAGGGAAAAGAGGCGGGATTCAATTCTAAAAATTTAAACATTTTAATGTGAATGAAAAATTAACTTCTTTTTCATTTTGAAAAGCCTGATTTTTTTGATTCCAGACTTATCTTTGATATAAAATTCACATTTACGATTTCGAGTCAATTTTGATATTAGGGTAGC
>DPJ1
GGCTATAGTCATAGCGATTCTCCCATTCAACTATTTCAACCATTTTTGGGCACCTTATCACTATCAAATCATTGAAAGAAAGATATCATATTCGATCATCCACGGACGATCCTTTTTCTTTCTTTGCCCCCTCCAAAGAATTCTCTGATCAATTTTGTAAATGCATCATCATAGTCCATTTGTTGGTTCAAAGCATTCAATATATATAGAATGAATCTTTGTCTGGTCTCGAAACGAACTTAGCAAAGACCTTTTAGAGGGTAGGTAAGCTTTTCTTTTCTCCCTAGTATTTTCTCCCACAAGGATTGATTCCCCTTCCTTTTGATGTCCCTTTAACCCAATATTATTGAAATTCTTTGAATCCCCTTCTTAGATCCGTTTGAGTAATAGAAGTAACGTCTCTTATCCTTATTTCATCGGGATGCATCTATTTTACATTCTTCTTCCGTAAAAAATAGGGTATAAATTTATACATATGTATTTATAAACCAAGAAACTTTTCCAACTTATGGGGAGCAAGTAGTAGGAGAAGGAAAGAGGGAAAAGAGGCGGGATTCAATTCTAAAAATTTAAACATTTTAATGTGAATGAAAAATTAACTTCTTTTTCATTTTGAAAAGCCTGATTTTTTTGATTCCAGACTTATCTTTGATATAAAATTCACATTTACGATTTCGAGTCAATTTTGATATTAGGGTAGC
>DPJ10
GGCTATAGTCATAGCGATTCTCCCATTCAACTATTTCAACCATTTTTGGGCACCTTATCACTATCAAATCATTGAAAGAAAGATATCATATTCGATCATCCACGGACGATCCTTTTTCTTTCTTTGCCCCCTCCAAAGAATTCTCTGATCAATTTTGTAAATGCATCATCATAGTCCATTTGTTGGTTCAAAGCATTCAATATATATAGAATGAATCTTTGTCTGGTCTCGAAACGAACTTAGCAAAGACCTTTTAGAGGGTAGGTAAGCTTTTCTTTTCTCCCTAGTATTTTCTCCCACAAGGATTGATTCCCCTTCCTTTTGATGTCCCTTTAACCCAATATTATTGAAATTCTTTGAATCCCCTTCTTAGATCCGTTTGAGTAATAGAAGTAACGTCTCTTATCCTTATTTCATCGGGATGCATCTATTTTACATTCTTCTTCCGTAAAAAATAGGGTATAAATTTATACATATGTATTTATAAACCAAGAAACTTTTCCAACTTATGGGGAGCAAGTAGTAGGAGAAGGAAAGAGGGAAAAGAGGCGGGATTCAATTCTAAAAATTTAAACATTTTAATGTGAATGAAAAATTAACTTCTTTTTCATTTTGAAAAGCCTGATTTTTTTGATTCCAGACTTATCTTTGATATAAAATTCACATTTACGATTTCGAGTCAATTTTGATATTAGGGTAGC
>DPJ11
GGCTATAGTCATAGCGATTCTCCCATTCAACTATTTCAACCATTTTTGGGCACCTTATCACTATCAAATCATTGAAAGAAAGATATCATATTCGATCATCCACGGACGATCCTTTTTCTTTCTTTGCCCCCTCCAAAGAATTCTCTGATCAATTTTGTAAATGCATCATCATAGTCCATTTGTTGGTTCAAAGCATTCAATATATATAGAATGAATCTTTGTCTGGTCTCGAAACGAACTTAGCAAAGACCTTTTAGAGGGTAGGTAAGCTTTTCTTTTCTCCCTAGTATTTTCTCCCACAAGGATTGATTCCCCTTCCTTTTGATGTCCCTTTAACCCAATATTATTGAAATTCTTTGAATCCCCTTCTTAGATCCGTTTGAGTAATAGAAGTAACGTCTCTTATCCTTATTTCATCGGGATGCATCTATTTTACATTCTTCTTCCGTAAAAAATAGGGTATAAATTTATACATATGTATTTATAAACCAAGAAACTTTTCCAACTTATGGGGAGCAAGTAGTAGGAGAAGGAAAGAGGGAAAAGAGGCGGGATTCAATTCTAAAAATTTAAACATTTTAATGTGAATGAAAAATTAACTTCTTTTTCATTTTGAAAAGCCTGATTTTTTTGATTCCAGACTTATCTTTGATATAAAATTCACATTTACGATTTCGAGTCAATTTTGATATTAGGGTAGC
>DPJ12
GGCTATAGTCATAGCGATTCTCCCATTCAACTATTTCAACCATTTTTGGGCACCTTATCACTATCAAATCATTGAAAGAAAGATATCATATTCGATCATCCACGGACGATCCTTTTTCTTTCTTTGCCCCCTCCAAAGAATTCTCTGATCAATTTTGTAAATGCATCATCATAGTCCATTTGTTGGTTCAAAGCATTCAATATATATAGAATGAATCTTTGTCTGGTCTCGAAACGAACTTAGCAAAGACCTTTTAGAGGGTAGGTAAGCTTTTCTTTTCTCCCTAGTATTTTCTCCCACAAGGATTGATTCCCCTTCCTTTTGATGTCCCTTTAACCCAATATTATTGAAATTCTTTGAATCCCCTTCTTAGATCCGTTTGAGTAATAGAAGTAACGTCTCTTATCCTTATTTCATCGGGATGCATCTATTTTACATTCTTCTTCCGTAAAAAATAGGGTATAAATTTATACATATGTATTTATAAACCAAGAAACTTTTCCAACTTATGGGGAGCAAGTAGTAGGAGAAGGAAAGAGGGAAAAGAGGCGGGATTCAATTCTAAAAATTTAAACATTTTAATGTGAATGAAAAATTAACTTCTTTTTCATTTTGAAAAGCCTGATTTTTTTGATTCCAGACTTATCTTTGATATAAAATTCACATTTACGATTTCGAGTCAATTTTGATATTAGGGTAGC
>DPJ2
GGCTATAGTCATAGCGATTCTCCCATTCAACTATTTCAACCATTTTTGGGCACCTTATCACTATCAAATCATTGAAAGAAAGATATCATATTCGATCATCCACGGACGATCCTTTTTCTTTCTTTGCCCCCTCCAAAGAATTCTCTGATCAATTTTGTAAATGCATCATCATAGTCCATTTGTTGGTTCAAAGCATTCAATATATATAGAATGAATCTTTGTCTGGTCTCGAAACGAACTTAGCAAAGACCTTTTAGAGGGTAGGTAAGCTTTTCTTTTCTCCCTAGTATTTTCTCCCACAAGGATTGATTCCCCTTCCTTTTGATGTCCCTTTAACCCAATATTATTGAAATTCTTTGAATCCCCTTCTTAGATCCGTTTGAGTAATAGAAGTAACGTCTCTTATCCTTATTTCATCGGGATGCATCTATTTTACATTCTTCTTCCGTAAAAAATAGGGTATAAATTTATACATATGTATTTATAAACCAAGAAACTTTTCCAACTTATGGGGAGCAAGTAGTAGGAGAAGGAAAGAGGGAAAAGAGGCGGGATTCAATTCTAAAAATTTAAACATTTTAATGTGAATGAAAAATTAACTTCTTTTTCATTTTGAAAAGCCTGATTTTTTTGATTCCAGACTTATCTTTGATATAAAATTCACATTTACGATTTCGAGTCAATTTTGATATTAGGGTAGC
>DPJ3
GGCTATAGTCATAGCGATTCTCCCATTCAACTATTTCAACCATTTTTGGGCACCTTATCACTATCAAATCATTGAAAGAAAGATATCATATTCGATCATCCACGGACGATCCTTTTTCTTTCTTTGCCCCCTCCAAAGAATTCTCTGATCAATTTTGTAAATGCATCATCATAGTCCATTTGTTGGTTCAAAGCATTCAATATATATAGAATGAATCTTTGTCTGGTCTCGAAACGAACTTAGCAAAGACCTTTTAGAGGGTAGGTAAGCTTTTCTTTTCTCCCTAGTATTTTCTCCCACAAGGATTGATTCCCCTTCCTTTTGATGTCCCTTTAACCCAATATTATTGAAATTCTTTGAATCCCCTTCTTAGATCCGTTTGAGTAATAGAAGTAACGTCTCTTATCCTTATTTCATCGGGATGCATCTATTTTACATTCTTCTTCCGTAAAAAATAGGGTATAAATTTATACATATGTATTTATAAACCAAGAAACTTTTCCAACTTATGGGGAGCAAGTAGTAGGAGAAGGAAAGAGGGAAAAGAGGCGGGATTCAATTCTAAAAATTTAAACATTTTAATGTGAATGAAAAATTAACTTCTTTTTCATTTTGAAAAGCCTGATTTTTTTGATTCCAGACTTATCTTTGATATAAAATTCACATTTACGATTTCGAGTCAATTTTGATATTAGGGTAGC
>DPJ4
GGCTATAGTCATAGCGATTCTCCCATTCAACTATTTCAACCATTTTTGGGCACCTTATCACTATCAAATCATTGAAAGAAAGATATCATATTCGATCATCCACGGACGATCCTTTTTCTTTCTTTGCCCCCTCCAAAGAATTCTCTGATCAATTTTGTAAATGCATCATCATAGTCCATTTGTTGGTTCAAAGCATTCAATATATATAGAATGAATCTTTGTCTGGTCTCGAAACGAACTTAGCAAAGACCTTTTAGAGGGTAGGTAAGCTTTTCTTTTCTCCCTAGTATTTTCTCCCACAAGGATTGATTCCCCTTCCTTTTGATGTCCCTTTAACCCAATATTATTGAAATTCTTTGAATCCCCTTCTTAGATCCGTTTGAGTAATAGAAGTAACGTCTCTTATCCTTATTTCATCGGGATGCATCTATTTTACATTCTTCTTCCGTAAAAAATAGGGTATAAATTTATACATATGTATTTATAAACCAAGAAACTTTTCCAACTTATGGGGAGCAAGTAGTAGGAGAAGGAAAGAGGGAAAAGAGGCGGGATTCAATTCTAAAAATTTAAACATTTTAATGTGAATGAAAAATTAACTTCTTTTTCATTTTGAAAAGCCTGATTTTTTTGATTCCAGACTTATCTTTGATATAAAATTCACATTTACGATTTCGAGTCAATTTTGATATTAGGGTAGC
>DPJ5
GGCTATAGTCATAGCGATTCTCCCATTCAACTATTTCAACCATTTTTGGGCACCTTATCACTATCAAATCATTGAAAGAAAGATATCATATTCGATCATCCACGGACGATCCTTTTTCTTTCTTTGCCCCCTCCAAAGAATTCTCTGATCAATTTTGTAAATGCATCATCATAGTCCATTTGTTGGTTCAAAGCATTCAATATATATAGAATGAATCTTTGTCTGGTCTCGAAACGAACTTAGCAAAGACCTTTTAGAGGGTAGGTAAGCTTTTCTTTTCTCCCTAGTATTTTCTCCCACAAGGATTGATTCCCCTTCCTTTTGATGTCCCTTTAACCCAATATTATTGAAATTCTTTGAATCCCCTTCTTAGATCCGTTTGAGTAATAGAAGTAACGTCTCTTATCCTTATTTCATCGGGATGCATCTATTTTACATTCTTCTTCCGTAAAAAATAGGGTATAAATTTATACATATGTATTTATAAACCAAGAAACTTTTCCAACTTATGGGGAGCAAGTAGTAGGAGAAGGAAAGAGGGAAAAGAGGCGGGATTCAATTCTAAAAATTTAAACATTTTAATGTGAATGAAAAATTAACTTCTTTTTCATTTTGAAAAGCCTGATTTTTTTGATTCCAGACTTATCTTTGATATAAAATTCACATTTACGATTTCGAGTCAATTTTGATATTAGGGTAGC
>DPJ6
GGCTATAGTCATAGCGATTCTCCCATTCAACTATTTCAACCATTTTTGGGCACCTTATCACTATCAAATCATTGAAAGAAAGATATCATATTCGATCATCCACGGACGATCCTTTTTCTTTCTTTGCCCCCTCCAAAGAATTCTCTGATCAATTTTGTAAATGCATCATCATAGTCCATTTGTTGGTTCAAAGCATTCAATATATATAGAATGAATCTTTGTCTGGTCTCGAAACGAACTTAGCAAAGACCTTTTAGAGGGTAGGTAAGCTTTTCTTTTCTCCCTAGTATTTTCTCCCACAAGGATTGATTCCCCTTCCTTTTGATGTCCCTTTAACCCAATATTATTGAAATTCTTTGAATCCCCTTCTTAGATCCGTTTGAGTAATAGAAGTAACGTCTCTTATCCTTATTTCATCGGGATGCATCTATTTTACATTCTTCTTCCGTAAAAAATAGGGTATAAATTTATACATATGTATTTATAAACCAAGAAACTTTTCCAACTTATGGGGAGCAAGTAGTAGGAGAAGGAAAGAGGGAAAAGAGGCGGGATTCAATTCTAAAAATTTAAACATTTGAATGTGAATGAAAAATTAACTTCTTTTTCATTTTGAGAAGCCTGATTTTTTTGATTCCAGACTTATCTTTGATATAAAATTCACATTTACGATTTCGAGTCAATTTTGATATTAGGGTAGC
>DPJ7
GGCTATAGTCATAGCGATTCTCCCATTCAACTATTTCAACCATTTTTGGGCACCTTATCACTATCAAATCATTGAAAGAAAGATATCATATTCGATCATCCACGGACGATCCTTTTTCTTTCTTTGCCCCCTCCAAAGAATTCTCTGATCAATTTTGTAAATGCATCATCATAGTCCATTTGTTGGTTCAAAGCATTCAATATATATAGAATGAATCTTTGTCTGGTCTCGAAACGAACTTAGCAAAGACCTTTTAGAGGGTAGGTAAGCTTTTCTTTTCTCCCTAGTATTTTCTCCCACAAGGATTGATTCCCCTTCCTTTTGATGTCCCTTTAACCCAATATTATTGAAATTCTTTGAATCCCCTTCTTAGATCCGTTTGAGTAATAGAAGTAACGTCTCTTATCCTTATTTCATCGGGATGCATCTATTTTACATTCTTCTTCCGTAAAAAATAGGGTATAAATTTATACATATGTATTTATAAACCAAGAAACTTTTCCAACTTATGGGGAGCAAGTAGTAGGAGAAGGAAAGAGGGAAAAGAGGCGGGATTCAATTCTAAAAATTTAAACATTTTAATGTGAATGAAAAATTAACTTCTTTTTCATTTTGAAAAGCCTGATTTTTTTGATTCCAGACTTATCTTTGATATAAAATTCACATTTACGATTTCGAGTCAATTTTGATATTAGGGTAGC
>DPJ8
GGCTATAGTCATAGCGATTCTCCCATTCAACTATTTCAACCATTTTTGGGCACCTTATCACTATCAAATCATTGAAAGAAAGATATCATATTCGATCATCCACGGACGATCCTTTTTCTTTCTTTGCCCCCTCCAAAGAATTCTCTGATCAATTTTGTAAATGCATCATCATAGTCCATTTGTTGGTTCAAAGCATTCAATATATATAGAATGAATCTTTGTCTGGTCTCGAAACGAACTTAGCAAAGACCTTTTAGAGGGTAGGTAAGCTTTTCTTTTCTCCCTAGTATTTTCTCCCACAAGGATTGATTCCCCTTCCTTTTGATGTCCCTTTAACCCAATATTATTGAAATTCTTTGAATCCCCTTCTTAGATCCGTTTGAGTAATAGAAGTAACGTCTCTTATCCTTATTTCATCGGGATGCATCTATTTTACATTCTTCTTCCGTAAAAAATAGGGTATAAATTTATACATATGTATTTATAAACCAAGAAACTTTTCCAACTTATGGGGAGCAAGTAGTAGGAGAAGGAAAGAGGGAAAAGAGGCGGGATTCAATTCTAAAAATTTAAACATTTTAATGTGAATGAAAAATTAACTTCTTTTTCATTTTGAAAAGCCTGATTTTTTTGATTCCAGACTTATCTTTGATATAAAATTCACATTTACGATTTCGAGTCAATTTTGATATTAGGGTAGC
>DPJ9
GGCTATAGTCATAGCGATTCTCCCATTCAACTATTTCAACCATTTTTGGGCACCTTATCACTATCAAATCATTGAAAGAAAGATATCATATTCGATCATCCACGGACGATCCTTTTTCTTTCTTTGCCCCCTCCAAAGAATTCTCTGATCAATTTTGTAAATGCATCATCATAGTCCATTTGTTGGTTCAAAGCATTCAATATATATAGAATGAATCTTTGTCTGGTCTCGAAACGAACTTAGCAAAGACCTTTTAGAGGGTAGGTAAGCTTTTCTTTTCTCCCTAGTATTTTCTCCCACAAGGATTGATTCCCCTTCCTTTTGATGTCCCTTTAACCCAATATTATTGAAATTCTTTGAATCCCCTTCTTAGATCCGTTTGAGTAATAGAAGTAACGTCTCTTATCCTTATTTCATCGGGATGCATCTATTTTACATTCTTCTTCCGTAAAAAATAGGGTATAAATTTATACATATGTATTTATAAACCAAGAAACTTTTCCAACTTATGGGGAGCAAGTAGTAGGAGAAGGAAAGAGGGAAAAGAGGCGGGATTCAATTCTAAAAATTTAAACATTTTAATGTGAATGAAAAATTAACTTCTTTTTCATTTTGAAAAGCCTGATTTTTTTGATTCCAGACTTATCTTTGATATAAAATTCACATTTACGATTTCGAGTCAATTTTGATATTAGGGTAGC
>DZ10
GGCTATAGTCATAGCGATTCTCCCATTCAACTATTTCAACCATTTTTGGGCACCTTATCACTATCAAATCATTGAAAGAAAGATATCATATTCGATCATCCACGGACGATCCTTTTTCTTTCTTTGCCCCCTCCAAAGAATTCTCTGATCAATTTTGTAAATGCATCATCATAGTCCATTTGTTGGTTCAAAGCATTCAATATATATAGAATGAATCTTTGTCTGGTCTCGAAACGAACTTAGCAAAGACCTTTTAGAGGGTAGGTAAGCTTTTCTTTTCTCCCTAGTATTTTCTCCCACAAGGATTGATTCCCCTTCCTTTTGATGTCCCTTTAACCCAATATTATTGAAATTCTTTGAATCCCCTTCTTAGATCCGTTTGAGTAATAGAAGTAACGTCTCTTATCCTTATTTCATCGGGATGCATCTATTTTACATTCTTCTTCCGTAAAAAATAGGGTATAAATTTATACATATGTATTTATAAACCAAGAAACTTTTCCAACTTATGGGGAGCAAGTAGTAGGAGAAGGAAAGAGGGAAAAGAGGCGGGATTCAATTCTAAAAATTTAAACATTTTAATGTGAATGAAAAATTAACTTCTTTTTCATTTTGAAAAGCCTGATTTTTTTGATTCCAGACTTATCTTTGATATAAAATTCACATTTACGATTTCGAGTCAATTTTGATATTAGGGTAGC
>DZ11
GGCTATAGTCATAGCGATTCTCCCATTCAACTATTTCAACCATTTTTGGGCACCTTATCACTATCAAATCATTGAAAGAAAGATATCATATTCGATCATCCACGGACGATCCTTTTTCTTTCTTTGCCCCCTCCAAAGAATTCTCTGATCAATTTTGTAAATGCATCATCATAGTCCATTTGTTGGTTCAAAGCATTCAATATATATAGAATGAATCTTTGTCTGGTCTCGAAACGAACTTAGCAAAGACCTTTTAGAGGGTAGGTAAGCTTTTCTTTTCTCCCTAGTATTTTCTCCCACAAGGATTGATTCCCCTTCCTTTTGATGTCCCTTTAACCCAATATTATTGAAATTCTTTGAATCCCCTTCTTAGATCCGTTTGAGTAATAGAAGTAACGTCTCTTATCCTTATTTCATCGGGATGCATCTATTTTACATTCTTCTTCCGTAAAAAATAGGGTATAAATTTATACATATGTATTTATAAACCAAGAAACTTTTCCAACTTATGGGGAGCAAGTAGTAGGAGAAGGAAAGAGGGAAAAGAGGCGGGATTCAATTCTAAAAATTTAAACATTTTAATGTGAATGAAAAATTAACTTCTTTTTCATTTTGAAAAGCCTGATTTTTTTGATTCCAGACTTATCTTTGATATAAAATTCACATTTACGATTTCGAGTCAATTTTGATATTAGGGTAGC
>DZ12
GGCTATAGTCATAGCGATTCTCCCATTCAACTATTTCAACCATTTTTGGGCACCTTATCACTATCAAATCATTGAAAGAAAGATATCATATTCGATCATCCACGGACGATCCTTTTTCTTTCTTTGCCCCCTCCAAAGAATTCTCTGATCAATTTTGTAAATGCATCATCATAGTCCATTTGTTGGTTCAAAGCATTCAATATATATAGAATGAATCTTTGTCTGGTCTCGAAACGAACTTAGCAAAGACCTTTTAGAGGGTAGGTAAGCTTTTCTTTTCTCCCTAGTATTTTCTCCCACAAGGATTGATTCCCCTTCCTTTTGATGTCCCTTTAACCCAATATTATTGAAATTCTTTGAATCCCCTTCTTAGATCCGTTTGAGTAATAGAAGTAACGTCTCTTATCCTTATTTCATCGGGATGCATCTATTTTACATTCTTCTTCCGTAAAAAATAGGGTATAAATTTATACATATGTATTTATAAACCAAGAAACTTTTCCAACTTATGGGGAGCAAGTAGTAGGAGAAGGAAAGAGGGAAAAGAGGCGGGATTCAATTCTAAAAATTTAAACATTTTAATGTGAATGAAAAATTAACTTCTTTTTCATTTTGAAAAGCCTGATTTTTTTGATTCCAGACTTATCTTTGATATAAAATTCACATTTACGATTTCGAGTCAATTTTGATATTAGGGTAGC
>DZ2
GGCTATAGTCATAGCGATTCTCCCATTCAACTATTTCAACCATTTTTGGGCACCTTATCACTATCAAATCATTGAAAGAAAGATATCATATTCGATCATCCACGGACGATCCTTTTTCTTTCTTTGCCCCCTCCAAAGAATTCTCTGATCAATTTTGTAAATGCATCATCATAGTCCATTTGTTGGTTCAAAGCATTCAATATATATAGAATGAATCTTTGTCTGGTCTCGAAACGAACTTAGCAAAGACCTTTTAGAGGGTAGGTAAGCTTTTCTTTTCTCCCTAGTATTTTCTCCCACAAGGATTGATTCCCCTTCCTTTTGATGTCCCTTTAACCCAATATTATTGAAATTCTTTGAATCCCCTTCTTAGATCCGTTTGAGTAATAGAAGTAACGTCTCTTATCCTTATTTCATCGGGATGCATCTATTTTACATTCTTCTTCCGTAAAAAATAGGGTATAAATTTATACATATGTATTTATAAACCAAGAAACTTTTCCAACTTATGGGGAGCAAGTAGTAGGAGAAGGAAAGAGGGAAAAGAGGCGGGATTCAATTCTAAAAATTTAAACATTTTAATGTGAATGAAAAATTAACTTCTTTTTCATTTTGAAAAGCCTGATTTTTTTGATTCCAGACTTATCTTTGATATAAAATTCACATTTACGATTTCGAGTCAATTTTGATATTAGGGTAGC
>DZ3
GGCTATAGTCATAGCGATTCTCCCATTCAACTATTTCAACCATTTTTGGGCACCTTATCACTATCAAATCATTGAAAGAAAGATATCATATTCGATCATCCACGGACGATCCTTTTTCTTTCTTTGCCCCCTCCAAAGAATTCTCTGATCAATTTTGTAAATGCATCATCATAGTCCATTTGTTGGTTCAAAGCATTCAATATATATAGAATGAATCTTTGTCTGGTCTCGAAACGAACTTAGCAAAGACCTTTTAGAGGGTAGGTAAGCTTTTCTTTTCTCCCTAGTATTTTCTCCCACAAGGATTGATTCCCCTTCCTTTTGATGTCCCTTTAACCCAATATTATTGAAATTCTTTGAATCCCCTTCTTAGATCCGTTTGAGTAATAGAAGTAACGTCTCTTATCCTTATTTCATCGGGATGCATCTATTTTACATTCTTCTTCCGTAAAAAATAGGGTATAAATTTATACATATGTATTTATAAACCAAGAAACTTTTCCAACTTATGGGGAGCAAGTAGTAGGAGAAGGAAAGAGGGAAAAGAGGCGGGATTCAATTCTAAAAATTTAAACATTTTAATGTGAATGAAAAATTAACTTCTTTTTCATTTTGAAAAGCCTGATTTTTTTGATTCCAGACTTATCTTTGATATAAAATTCACATTTACGATTTCGAGTCAATTTTGATATTAGGGTAGC
>DZ4
GGCTATAGTCATAGCGATTCTCCCATTCAACTATTTCAACCATTTTTGGGCACCTTATCACTATCAAATCATTGAAAGAAAGATATCATATTCGATCATCCACGGACGATCCTTTTTCTTTCTTTGCCCCCTCCAAAGAATTCTCTGATCAATTTTGTAAATGCATCATCATAGTCCATTTGTTGGTTCAAAGCATTCAATATATATAGAATGAATCTTTGTCTGGTCTCGAAACGAACTTAGCAAAGACCTTTTAGAGGGTAGGTAAGCTTTTCTTTTCTCCCTAGTATTTTCTCCCACAAGGATTGATTCCCCTTCCTTTTGATGTCCCTTTAACCCAATATTATTGAAATTCTTTGAATCCCCTTCTTAGATCCGTTTGAGTAATAGAAGTAACGTCTCTTATCCTTATTTCATCGGGATGCATCTATTTTACATTCTTCTTCCGTAAAAAATAGGGTATAAATTTATACATATGTATTTATAAACCAAGAAACTTTTCCAACTTATGGGGAGCAAGTAGTAGGAGAAGGAAAGAGGGAAAAGAGGCGGGATTCAATTCTAAAAATTTAAACATTTTAATGTGAATGAAAAATTAACTTCTTTTTCATTTTGAAAAGCCTGATTTTTTTGATTCCAGACTTATCTTTGATATAAAATTCACATTTACGATTTCGAGTCAATTTTGATATTAGGGTAGC
>DZ5
GGCTATAGTCATAGCGATTCTCCCATTCAACTATTTCAACCATTTTTGGGCACCTTATCACTATCAAATCATTGAAAGAAAGATATCATATTCGATCATCCACGGACGATCCTTTTTCTTTCTTTGCCCCCTCCAAAGAATTCTCTGATCAATTTTGTAAATGCATCATCATAGTCCATTTGTTGGTTCAAAGCATTCAATATATATAGAATGAATCTTTGTCTGGTCTCGAAACGAACTTAGCAAAGACCTTTTAGAGGGTAGGTAAGCTTTTCTTTTCTCCCTAGTATTTTCTCCCACAAGGATTGATTCCCCTTCCTTTTGATGTCCCTTTAACCCAATATTATTGAAATTCTTTGAATCCCCTTCTTAGATCCGTTTGAGTAATAGAAGTAACGTCTCTTATCCTTATTTCATCGGGATGCATCTATTTTACATTCTTCTTCCGTAAAAAATAGGGTATAAATTTATACATATGTATTTATAAACCAAGAAACTTTTCCAACTTATGGGGAGCAAGTAGTAGGAGAAGGAAAGAGGGAAAAGAGGCGGGATTCAATTCTAAAAATTTAAACATTTTAATGTGAATGAAAAATTAACTTCTTTTTCATTTTGAAAAGCCTGATTTTTTTGATTCCAGACTTATCTTTGATATAAAATTCACATTTACGATTTCGAGTCAATTTTGATATTAGGGTAGC
>DZ6
GGCTATAGTCATAGCGATTCTCCCATTCAACTATTTCAACCATTTTTGGGCACCTTATCACTATCAAATCATTGAAAGAAAGATATCATATTCGATCATCCACGGACGATCCTTTTTCTTTCTTTGCCCCCTCCAAAGAATTCTCTGATCAATTTTGTAAATGCATCATCATAGTCCATTTGTTGGTTCAAAGCATTCAATATATATAGAATGAATCTTTGTCTGGTCTCGAAACGAACTTAGCAAAGACCTTTTAGAGGGTAGGTAAGCTTTTCTTTTCTCCCTAGTATTTTCTCCCACAAGGATTGATTCCCCTTCCTTTTGATGTCCCTTTAACCCAATATTATTGAAATTCTTTGAATCCCCTTCTTAGATCCGTTTGAGTAATAGAAGTAACGTCTCTTATCCTTATTTCATCGGGATGCATCTATTTTACATTCTTCTTCCGTAAAAAATAGGGTATAAATTTATACATATGTATTTATAAACCAAGAAACTTTTCCAACTTATGGGGAGCAAGTAGTAGGAGAAGGAAAGAGGGAAAAGAGGCGGGATTCAATTCTAAAAATTTAAACATTTTAATGTGAATGAAAAATTAACTTCTTTTTCATTTTGAAAAGCCTGATTTTTTTGATTCCAGACTTATCTTTGATATAAAATTCACATTTACGATTTCGAGTCAATTTTGATATTAGGGTAGC
>DZ7
GGCTATAGTCATAGCGATTCTCCCATTCAACTATTTCAACCATTTTTGGGCACCTTATCACTATCAAATCATTGAAAGAAAGATATCATATTCGATCATCCACGGACGATCCTTTTTCTTTCTTTGCCCCCTCCAAAGAATTCTCTGATCAATTTTGTAAATGCATCATCATAGTCCATTTGTTGGTTCAAAGCATTCAATATATATAGAATGAATCTTTGTCTGGTCTCGAAACGAACTTAGCAAAGACCTTTTAGAGGGTAGGTAAGCTTTTCTTTTCTCCCTAGTATTTTCTCCCACAAGGATTGATTCCCCTTCCTTTTGATGTCCCTTTAACCCAATATTATTGAAATTCTTTGAATCCCCTTCTTAGATCCGTTTGAGTAATAGAAGTAACGTCTCTTATCCTTATTTCATCGGGATGCATCTATTTTACATTCTTCTTCCGTAAAAAATAGGGTATAAATTTATACATATGTATTTATAAACCAAGAAACTTTTCCAACTTATGGGGAGCAAGTAGTAGGAGAAGGAAAGAGGGAAAAGAGGCGGGATTCAATTCTAAAAATTTAAACATTTTAATGTGAATGAAAAATTAACTTCTTTTTCATTTTGAAAAGCCTGATTTTTTTGATTCCAGACTTATCTTTGATATAAAATTCACATTTACGATTTCGAGTCAATTTTGATATTAGGGTAGC
>DZ8
GGCTATAGTCATAGCGATTCTCCCATTCAACTATTTCAACCATTTTTGGGCACCTTATCACTATCAAATCATTGAAAGAAAGATATCATATTCGATCATCCACGGACGATCCTTTTTCTTTCTTTGCCCCCTCCAAAGAATTCTCTGATCAATTTTGTAAATGCATCATCATAGTCCATTTGTTGGTTCAAAGCATTCAATATATATAGAATGAATCTTTGTCTGGTCTCGAAACGAACTTAGCAAAGACCTTTTAGAGGGTAGGTAAGCTTTTCTTTTCTCCCTAGTATTTTCTCCCACAAGGATTGATTCCCCTTCCTTTTGATGTCCCTTTAACCCAATATTATTGAAATTCTTTGAATCCCCTTCTTAGATCCGTTTGAGTAATAGAAGTAACGTCTCTTATCCTTATTTCATCGGGATGCATCTATTTTACATTCTTCTTCCGTAAAAAATAGGGTATAAATTTATACATATGTATTTATAAACCAAGAAACTTTTCCAACTTATGGGGAGCAAGTAGTAGGAGAAGGAAAGAGGGAAAAGAGGCGGGATTCAATTCTAAAAATTTAAACATTTTAATGTGAATGAAAAATTAACTTCTTTTTCATTTTGAAAAGCCTGATTTTTTTGATTCCAGACTTATCTTTGATATAAAATTCACATTTACGATTTCGAGTCAATTTTGATATTAGGGTAGC
>DZ9
GGCTATAGTCATAGCGATTCTCCCATTCAACTATTTCAACCATTTTTGGGCACCTTATCACTATCAAATCATTGAAAGAAAGATATCATATTCGATCATCCACGGACGATCCTTTTTCTTTCTTTGCCCCCTCCAAAGAATTCTCTGATCAATTTTGTAAATGCATCATCATAGTCCATTTGTTGGTTCAAAGCATTCAATATATATAGAATGAATCTTTGTCTGGTCTCGAAACGAACTTAGCAAAGACCTTTTAGAGGGTAGGTAAGCTTTTCTTTTCTCCCTAGTATTTTCTCCCACAAGGATTGATTCCCCTTCCTTTTGATGTCCCTTTAACCCAATATTATTGAAATTCTTTGAATCCCCTTCTTAGATCCGTTTGAGTAATAGAAGTAACGTCTCTTATCCTTATTTCATCGGGATGCATCTATTTTACATTCTTCTTCCGTAAAAAATAGGGTATAAATTTATACATATGTATTTATAAACCAAGAAACTTTTCCAACTTATGGGGAGCAAGTAGTAGGAGAAGGAAAGAGGGAAAAGAGGCGGGATTCAATTCTAAAAATTTAAACATTTTAATGTGAATGAAAAATTAACTTCTTTTTCATTTTGAAAAGCCTGATTTTTTTGATTCCAGACTTATCTTTGATATAAAATTCACATTTACGATTTCGAGTCAATTTTGATATTAGGGTAGC
>GJS1
GGCTATAGTCATAGCGATTCTCCCATTCAACTATTTCAACCATTTTTGGGCACCTTATCACTATCAAATCATTGAAAGAAAGATATCATATTCGATCATCCACGGACGATCCTTTTTCTTTCTTTGCCCCCTCCAAAGAATTCTCTGATCAATTTTGTAAATGCATCATCATAGTCCATTTGTTGGTTCAAAGCATTCAATATATATAGAATGAATCTTTGTCTGGTCTCGAAACGAACTTAGCAAAGACCTTTTAGAGGGTAGGTAAGCTTTTCTTTTCTCCCTAGTATTTTCTCCCACAAGGATTGATTCCCCTTCCTTTTGATGTCCCTTTAACCCAATATTATTGAAATTCTTTGAATCCCCTTCTTAGATCCGTTTGAGTAATAGAAGTAACGTCTCTTATCCTTATTTCATCGGGATGCATCTATTTTACATTCTTCTTCCGTAAAAAATAGGGTATAAATTTATACATATGTATTTATAAACCAAGAAACTTTTCCAACTTATGGGGAGCAAGTAGTAGGAGAAGGAAAGAGGGAAAAGAGGCGGGATTCAATTCTAAAAATTTAAACATTTTAATGTGAATGAAAAATTAACTTCTTTTTCATTTTGAAAAGCCTGATTTTTTTGATTCCAGACTTATCTTTGATATAAAATTCACATTTACGATTTCGAGTCAATTTTGATATTAGGGTAGC
>GJS12
GGCTATAGTCATAGCGATTCTCCCATTCAACTATTTCAACCATTTTTGGGCACCTTATCACTATCAAATCATTGAAAGAAAGATATCATATTCGATCATCCACGGACGATCCTTTTTCTTTCTTTGCCCCCTCCAAAGAATTCTCTGATCAATTTTGTAAATGCATCATCATAGTCCATTTGTTGGTTCAAAGCATTCAATATATATAGAATGAATCTTTGTCTGGTCTCGAAACGAACTTAGCAAAGACCTTTTAGAGGGTAGGTAAGCTTTTCTTTTCTCCCTAGTATTTTCTCCCACAAGGATTGATTCCCCTTCCTTTTGATGTCCCTTTAACCCAATATTATTGAAATTCTTTGAATCCCCTTCTTAGATCCGTTTGAGTAATAGAAGTAACGTCTCTTATCCTTATTTCATCGGGATGCATCTATTTTACATTCTTCTTCCGTAAAAAATAGGGTATAAATTTATACATATGTATTTATAAACCAAGAAACTTTTCCAACTTATGGGGAGCAAGTAGTAGGAGAAGGAAAGAGGGAAAAGAGGCGGGATTCAATTCTAAAAATTTAAACATTTTAATGTGAATGAAAAATTAACTTCTTTTTCATTTTGAAAAGCCTGATTTTTTTGATTCCAGACTTATCTTTGATATAAAATTCACATTTACGATTTCGAGTCAATTTTGATATTAGGGTAGC
>GJS2
GGCTATAGTCATAGCGATTCTCCCATTCAACTATTTCAACCATTTTTGGGCACCTTATCACTATCAAATCATTGAAAGAAAGATATCATATTCGATCATCCACGGACGATCCTTTTTCTTTCTTTGCCCCCTCCAAAGAATTCTCTGATCAATTTTGTAAATGCATCATCATAGTCCATTTGTTGGTTCAAAGCATTCAATATATATAGAATGAATCTTTGTCTGGTCTCGAAACGAACTTAGCAAAGACCTTTTAGAGGGTAGGTAAGCTTTTCTTTTCTCCCTAGTATTTTCTCCCACAAGGATTGATTCCCCTTCCTTTTGATGTCCCTTTAACCCAATATTATTGAAATTCTTTGAATCCCCTTCTTAGATCCGTTTGAGTAATAGAAGTAACGTCTCTTATCCTTATTTCATCGGGATGCATCTATTTTACATTCTTCTTCCGTAAAAAATAGGGTATAAATTTATACATATGTATTTATAAACCAAGAAACTTTTCCAACTTATGGGGAGCAAGTAGTAGGAGAAGGAAAGAGGGAAAAGAGGCGGGATTCAATTCTAAAAATTTAAACATTTTAATGTGAATGAAAAATTAACTTCTTTTTCATTTTGAAAAGCCTGATTTTTTTGATTCCAGACTTATCTTTGATATAAAATTCACATTTACGATTTCGAGTCAATTTTGATATTAGGGTAGC
>GJS3
GGCTATAGTCATAGCGATTCTCCCATTCAACTATTTCAACCATTTTTGGGCACCTTATCACTATCAAATCATTGAAAGAAAGATATCATATTCGATCATCCACGGACGATCCTTTTTCTTTCTTTGCCCCCTCCAAAGAATTCTCTGATCAATTTTGTAAATGCATCATCATAGTCCATTTGTTGGTTCAAAGCATTCAATATATATAGAATGAATCTTTGTCTGGTCTCGAAACGAACTTAGCAAAGACCTTTTAGAGGGTAGGTAAGCTTTTCTTTTCTCCCTAGTATTTTCTCCCACAAGGATTGATTCCCCTTCCTTTTGATGTCCCTTTAACCCAATATTATTGAAATTCTTTGAATCCCCTTCTTAGATCCGTTTGAGTAATAGAAGTAACGTCTCTTATCCTTATTTCATCGGGATGCATCTATTTTACATTCTTCTTCCGTAAAAAATAGGGTATAAATTTATACATATGTATTTATAAACCAAGAAACTTTTCCAACTTATGGGGAGCAAGTAGTAGGAGAAGGAAAGAGGGAAAAGAGGCGGGATTCAATTCTAAAAATTTAAACATTTTAATGTGAATGAAAAATTAACTTCTTTTTCATTTTGAAAAGCCTGATTTTTTTGATTCCAGACTTATCTTTGATATAAAATTCACATTTACGATTTCGAGTCAATTTTGATATTAGGGTAGC
>GJS4
GGCTATAGTCATAGCGATTCTCCCATTCAACTATTTCAACCATTTTTGGGCACCTTATCACTATCAAATCATTGAAAGAAAGATATCATATTCGATCATCCACGGACGATCCTTTTTCTTTCTTTGCCCCCTCCAAAGAATTCTCTGATCAATTTTGTAAATGCATCATCATAGTCCATTTGTTGGTTCAAAGCATTCAATATATATAGAATGAATCTTTGTCTGGTCTCGAAACGAACTTAGCAAAGACCTTTTAGAGGGTAGGTAAGCTTTTCTTTTCTCCCTAGTATTTTCTCCCACAAGGATTGATTCCCCTTCCTTTTGATGTCCCTTTAACCCAATATTATTGAAATTCTTTGAATCCCCTTCTTAGATCCGTTTGAGTAATAGAAGTAACGTCTCTTATCCTTATTTCATCGGGATGCATCTATTTTACATTCTTCTTCCGTAAAAAATAGGGTATAAATTTATACATATGTATTTATAAACCAAGAAACTTTTCCAACTTATGGGGAGCAAGTAGTAGGAGAAGGAAAGAGGGAAAAGAGGCGGGATTCAATTCTAAAAATTTAAACATTTTAATGTGAATGAAAAATTAACTTCTTTTTCATTTTGAAAAGCCTGATTTTTTTGATTCCAGACTTATCTTTGATATAAAATTCACATTTACGATTTCGAGTCAATTTTGATATTAGGGTAGC
>GJS5
GGCTATAGTCATAGCGATTCTCCCATTCAACTATTTCAACCATTTTTGGGCACCTTATCACTATCAAATCATTGAAAGAAAGATATCATATTCGATCATCCACGGACGATCCTTTTTCTTTCTTTGCCCCCTCCAAAGAATTCTCTGATCAATTTTGTAAATGCATCATCATAGTCCATTTGTTGGTTCAAAGCATTCAATATATATAGAATGAATCTTTGTCTGGTCTCGAAACGAACTTAGCAAAGACCTTTTAGAGGGTAGGTAAGCTTTTCTTTTCTCCCTAGTATTTTCTCCCACAAGGATTGATTCCCCTTCCTTTTGATGTCCCTTTAACCCAATATTATTGAAATTCTTTGAATCCCCTTCTTAGATCCGTTTGAGTAATAGAAGTAACGTCTCTTATCCTTATTTCATCGGGATGCATCTATTTTACATTCTTCTTCCGTAAAAAATAGGGTATAAATTTATACATATGTATTTATAAACCAAGAAACTTTTCCAACTTATGGGGAGCAAGTAGTAGGAGAAGGAAAGAGGGAAAAGAGGCGGGATTCAATTCTAAAAATTTAAACATTTTAATGTGAATGAAAAATTAACTTCTTTTTCATTTTGAAAAGCCTGATTTTTTTGATTCCAGACTTATCTTTGATATAAAATTCACATTTACGATTTCGAGTCAATTTTGATATTAGGGTAGC
>GJS6
GGCTATAGTCATAGCGATTCTCCCATTCAACTATTTCAACCATTTTTGGGCACCTTATCACTATCAAATCATTGAAAGAAAGATATCATATTCGATCATCCACGGACGATCCTTTTTCTTTCTTTGCCCCCTCCAAAGAATTCTCTGATCAATTTTGTAAATGCATCATCATAGTCCATTTGTTGGTTCAAAGCATTCAATATATATAGAATGAATCTTTGTCTGGTCTCGAAACGAACTTAGCAAAGACCTTTTAGAGGGTAGGTAAGCTTTTCTTTTCTCCCTAGTATTTTCTCCCACAAGGATTGATTCCCCTTCCTTTTGATGTCCCTTTAACCCAATATTATTGAAATTCTTTGAATCCCCTTCTTAGATCCGTTTGAGTAATAGAAGTAACGTCTCTTATCCTTATTTCATCGGGATGCATCTATTTTACATTCTTCTTCCGTAAAAAATAGGGTATAAATTTATACATATGTATTTATAAACCAAGAAACTTTTCCAACTTATGGGGAGCAAGTAGTAGGAGAAGGAAAGAGGGAAAAGAGGCGGGATTCAATTCTAAAAATTTAAACATTTTAATGTGAATGAAAAATTAACTTCTTTTTCATTTTGAAAAGCCTGATTTTTTTGATTCCAGACTTATCTTTGATATAAAATTCACATTTACGATTTCGAGTCAATTTTGATATTAGGGTAGC
>GJS7
GGCTATAGTCATAGCGATTCTCCCATTCAACTATTTCAACCATTTTTGGGCACCTTATCACTATCAAATCATTGAAAGAAAGATATCATATTCGATCATCCACGGACGATCCTTTTTCTTTCTTTGCCCCCTCCAAAGAATTCTCTGATCAATTTTGTAAATGCATCATCATAGTCCATTTGTTGGTTCAAAGCATTCAATATATATAGAATGAATCTTTGTCTGGTCTCGAAACGAACTTAGCAAAGACCTTTTAGAGGGTAGGTAAGCTTTTCTTTTCTCCCTAGTATTTTCTCCCACAAGGATTGATTCCCCTTCCTTTTGATGTCCCTTTAACCCAATATTATTGAAATTCTTTGAATCCCCTTCTTAGATCCGTTTGAGTAATAGAAGTAACGTCTCTTATCCTTATTTCATCGGGATGCATCTATTTTACATTCTTCTTCCGTAAAAAATAGGGTATAAATTTATACATATGTATTTATAAACCAAGAAACTTTTCCAACTTATGGGGAGCAAGTAGTAGGAGAAGGAAAGAGGGAAAAGAGGCGGGATTCAATTCTAAAAATTTAAACATTTTAATGTGAATGAAAAATTAACTTCTTTTTCATTTTGAAAAGCCTGATTTTTTTGATTCCAGACTTATCTTTGATATAAAATTCACATTTACGATTTCGAGTCAATTTTGATATTAGGGTAGC
>GP1
GGCTATAGTCATAGCGATTCTCCCATTCAACTATTTCAACCATTTTTGGGCACCTTATCACTATCAAATCATTGAAAGAAAGATATCATATTCGATCATCCACGGACGATCCTTTTTCTTTCTTTGCCCCCTCCAAAGAATTCTCTGATCAATTTTGTAAATGCATCATCATAGTCCATTTGTTGGTTCAAAGCATTCAATATATATAGAATGAATCTTTGTCTGGTCTCGAAACGAACTTAGCAAAGACCTTTTAGAGGGTAGGTAAGCTTTTCTTTTCTCCCTAGTATTTTCTCCCACAAGGATTGATTCCCCTTCCTTTTGATGTCCCTTTAACCCAATATTATTGAAATTCTTTGAATCCCCTTCTTAGATCCGTTTGAGTAATAGAAGTAACGTCTCTTATCCTTATTTCATCGGGATGCATCTATTTTACATTCTTCTTCCGTAAAAAATAGGGTATAAATTTATACATATGTATTTATAAACCAAGAAACTTTTCCAACTTATGGGGAGCAAGTAGTAGGAGAAGGAAAGAGGGAAAAGAGGCGGGATTCAATTCTAAAAATTTAAACATTTTAATGTGAATGAAAAATTAACTTCTTTTTCATTTTGAAAAGCCTGATTTTTTTGATTCCAGACTTATCTTTGATATAAAATTCACATTTACGATTTCGAGTCAATTTTGATATTAGGGTAGC
>GP10
GGCTATAGTCATAGCGATTCTCCCATTCAACTATTTCAACCATTTTTGGGCACCTTATCACTATCAAATCATTGAAAGAAAGATATCATATTCGATCATCCACGGACGATCCTTTTTCTTTCTTTGCCCCCTCCAAAGAATTCTCTGATCAATTTTGTAAATGCATCATCATAGTCCATTTGTTGGTTCAAAGCATTCAATATATATAGAATGAATCTTTGTCTGGTCTCGAAACGAACTTAGCAAAGACCTTTTAGAGGGTAGGTAAGCTTTTCTTTTCTCCCTAGTATTTTCTCCCACAAGGATTGATTCCCCTTCCTTTTGATGTCCCTTTAACCCAATATTATTGAAATTCTTTGAATCCCCTTCTTAGATCCGTTTGAGTAATAGAAGTAACGTCTCTTATCCTTATTTCATCGGGATGCATCTATTTTACATTCTTCTTCCGTAAAAAATAGGGTATAAATTTATACATATGTATTTATAAACCAAGAAACTTTTCCAACTTATGGGGAGCAAGTAGTAGGAGAAGGAAAGAGGGAAAAGAGGCGGGATTCAATTCTAAAAATTTAAACATTTTAATGTGAATGAAAAATTAACTTCTTTTTCATTTTGAAAAGCCTGATTTTTTTGATTCCAGACTTATCTTTGATATAAAATTCACATTTACGATTTCGAGTCAATTTTGATATTAGGGTAGC
>GP11
GGCTATAGTCATAGCGATTCTCCCATTCAACTATTTCAACCATTTTTGGGCACCTTATCACTATCAAATCATTGAAAGAAAGATATCATATTCGATCATCCACGGACGATCCTTTTTCTTTCTTTGCCCCCTCCAAAGAATTCTCTGATCAATTTTGTAAATGCATCATCATAGTCCATTTGTTGGTTCAAAGCATTCAATATATATAGAATGAATCTTTGTCTGGTCTCGAAACGAACTTAGCAAAGACCTTTTAGAGGGTAGGTAAGCTTTTCTTTTCTCCCTAGTATTTTCTCCCACAAGGATTGATTCCCCTTCCTTTTGATGTCCCTTTAACCCAATATTATTGAAATTCTTTGAATCCCCTTCTTAGATCCGTTTGAGTAATAGAAGTAACGTCTCTTATCCTTATTTCATCGGGATGCATCTATTTTACATTCTTCTTCCGTAAAAAATAGGGTATAAATTTATACATATGTATTTATAAACCAAGAAACTTTTCCAACTTATGGGGAGCAAGTAGTAGGAGAAGGAAAGAGGGAAAAGAGGCGGGATTCAATTCTAAAAATTTAAACATTTTAATGTGAATGAAAAATTAACTTCTTTTTCATTTTGAAAAGCCTGATTTTTTTGATTCCAGACTTATCTTTGATATAAAATTCACATTTACGATTTCGAGTCAATTTTGATATTAGGGTAGC
>GP12
GGCTATAGTCATAGCGATTCTCCCATTCAACTATTTCAACCATTTTTGGGCACCTTATCACTATCAAATCATTGAAAGAAAGATATCATATTCGATCATCCACGGACGATCCTTTTTCTTTCTTTGCCCCCTCCAAAGAATTCTCTGATCAATTTTGTAAATGCATCATCATAGTCCATTTGTTGGTTCAAAGCATTCAATATATATAGAATGAATCTTTGTCTGGTCTCGAAACGAACTTAGCAAAGACCTTTTAGAGGGTAGGTAAGCTTTTCTTTTCTCCCTAGTATTTTCTCCCACAAGGATTGATTCCCCTTCCTTTTGATGTCCCTTTAACCCAATATTATTGAAATTCTTTGAATCCCCTTCTTAGATCCGTTTGAGTAATAGAAGTAACGTCTCTTATCCTTATTTCATCGGGATGCATCTATTTTACATTCTTCTTCCGTAAAAAATAGGGTATAAATTTATACATATGTATTTATAAACCAAGAAACTTTTCCAACTTATGGGGAGCAAGTAGTAGGAGAAGGAAAGAGGGAAAAGAGGCGGGATTCAATTCTAAAAATTTAAACATTTTAATGTGAATGAAAAATTAACTTCTTTTTCATTTTGAAAAGCCTGATTTTTTTGATTCCAGACTTATCTTTGATATAAAATTCACATTTACGATTTCGAGTCAATTTTGATATTAGGGTAGC
>GP13
GGCTATAGTCATAGCGATTCTCCCATTCAACTATTTCAACCATTTTTGGGCACCTTATCACTATCAAATCATTGAAAGAAAGATATCATATTCGATCATCCACGGACGATCCTTTTTCTTTCTTTGCCCCCTCCAAAGAATTCTCTGATCAATTTTGTAAATGCATCATCATAGTCCATTTGTTGGTTCAAAGCATTCAATATATATAGAATGAATCTTTGTCTGGTCTCGAAACGAACTTAGCAAAGACCTTTTAGAGGGTAGGTAAGCTTTTCTTTTCTCCCTAGTATTTTCTCCCACAAGGATTGATTCCCCTTCCTTTTGATGTCCCTTTAACCCAATATTATTGAAATTCTTTGAATCCCCTTCTTAGATCCGTTTGAGTAATAGAAGTAACGTCTCTTATCCTTATTTCATCGGGATGCATCTATTTTACATTCTTCTTCCGTAAAAAATAGGGTATAAATTTATACATATGTATTTATAAACCAAGAAACTTTTCCAACTTATGGGGAGCAAGTAGTAGGAGAAGGAAAGAGGGAAAAGAGGCGGGATTCAATTCTAAAAATTTAAACATTTTAATGTGAATGAAAAATTAACTTCTTTTTCATTTTGAAAAGCCTGATTTTTTTGATTCCAGACTTATCTTTGATATAAAATTCACATTTACGATTTCGAGTCAATTTTGATATTAGGGTAGC
>GP14
GGCTATAGTCATAGCGATTCTCCCATTCAACTATTTCAACCATTTTTGGGCACCTTATCACTATCAAATCATTGAAAGAAAGATATCATATTCGATCATCCACGGACGATCCTTTTTCTTTCTTTGCCCCCTCCAAAGAATTCTCTGATCAATTTTGTAAATGCATCATCATAGTCCATTTGTTGGTTCAAAGCATTCAATATATATAGAATGAATCTTTGTCTGGTCTCGAAACGAACTTAGCAAAGACCTTTTAGAGGGTAGGTAAGCTTTTCTTTTCTCCCTAGTATTTTCTCCCACAAGGATTGATTCCCCTTCCTTTTGATGTCCCTTTAACCCAATATTATTGAAATTCTTTGAATCCCCTTCTTAGATCCGTTTGAGTAATAGAAGTAACGTCTCTTATCCTTATTTCATCGGGATGCATCTATTTTACATTCTTCTTCCGTAAAAAATAGGGTATAAATTTATACATATGTATTTATAAACCAAGAAACTTTTCCAACTTATGGGGAGCAAGTAGTAGGAGAAGGAAAGAGGGAAAAGAGGCGGGATTCAATTCTAAAAATTTAAACATTTTAATGTGAATGAAAAATTAACTTCTTTTTCATTTTGAAAAGCCTGATTTTTTTGATTCCAGACTTATCTTTGATATAAAATTCACATTTACGATTTCGAGTCAATTTTGATATTAGGGTAGC
>GP15
GGCTATAGTCATAGCGATTCTCCCATTCAACTATTTCAACCATTTTTGGGCACCTTATCACTATCAAATCATTGAAAGAAAGATATCATATTCGATCATCCACGGACGATCCTTTTTCTTTCTTTGCCCCCTCCAAAGAATTCTCTGATCAATTTTGTAAATGCATCATCATAGTCCATTTGTTGGTTCAAAGCATTCAATATATATAGAATGAATCTTTGTCTGGTCTCGAAACGAACTTAGCAAAGACCTTTTAGAGGGTAGGTAAGCTTTTCTTTTCTCCCTAGTATTTTCTCCCACAAGGATTGATTCCCCTTCCTTTTGATGTCCCTTTAACCCAATATTATTGAAATTCTTTGAATCCCCTTCTTAGATCCGTTTGAGTAATAGAAGTAACGTCTCTTATCCTTATTTCATCGGGATGCATCTATTTTACATTCTTCTTCCGTAAAAAATAGGGTATAAATTTATACATATGTATTTATAAACCAAGAAACTTTTCCAACTTATGGGGAGCAAGTAGTAGGAGAAGGAAAGAGGGAAAAGAGGCGGGATTCAATTCTAAAAATTTAAACATTTTAATGTGAATGAAAAATTAACTTCTTTTTCATTTTGAAAAGCCTGATTTTTTTGATTCCAGACTTATCTTTGATATAAAATTCACATTTACGATTTCGAGTCAATTTTGATATTAGGGTAGC
>GP2
GGCTATAGTCATAGCGATTCTCCCATTCAACTATTTCAACCATTTTTGGGCACCTTATCACTATCAAATCATTGAAAGAAAGATATCATATTCGATCATCCACGGACGATCCTTTTTCTTTCTTTGCCCCCTCCAAAGAATTCTCTGATCAATTTTGTAAATGCATCATCATAGTCCATTTGTTGGTTCAAAGCATTCAATATATATAGAATGAATCTTTGTCTGGTCTCGAAACGAACTTAGCAAAGACCTTTTAGAGGGTAGGTAAGCTTTTCTTTTCTCCCTAGTATTTTCTCCCACAAGGATTGATTCCCCTTCCTTTTGATGTCCCTTTAACCCAATATTATTGAAATTCTTTGAATCCCCTTCTTAGATCCGTTTGAGTAATAGAAGTAACGTCTCTTATCCTTATTTCATCGGGATGCATCTATTTTACATTCTTCTTCCGTAAAAAATAGGGTATAAATTTATACATATGTATTTATAAACCAAGAAACTTTTCCAACTTATGGGGAGCAAGTAGTAGGAGAAGGAAAGAGGGAAAAGAGGCGGGATTCAATTCTAAAAATTTAAACATTTTAATGTGAATGAAAAATTAACTTCTTTTTCATTTTGAAAAGCCTGATTTTTTTGATTCCAGACTTATCTTTGATATAAAATTCACATTTACGATTTCGAGTCAATTTTGATATTAGGGTAGC
>GP3
GGCTATAGTCATAGCGATTCTCCCATTCAACTATTTCAACCATTTTTGGGCACCTTATCACTATCAAATCATTGAAAGAAAGATATCATATTCGATCATCCACGGACGATCCTTTTTCTTTCTTTGCCCCCTCCAAAGAATTCTCTGATCAATTTTGTAAATGCATCATCATAGTCCATTTGTTGGTTCAAAGCATTCAATATATATAGAATGAATCTTTGTCTGGTCTCGAAACGAACTTAGCAAAGACCTTTTAGAGGGTAGGTAAGCTTTTCTTTTCTCCCTAGTATTTTCTCCCACAAGGATTGATTCCCCTTCCTTTTGATGTCCCTTTAACCCAATATTATTGAAATTCTTTGAATCCCCTTCTTAGATCCGTTTGAGTAATAGAAGTAACGTCTCTTATCCTTATTTCATCGGGATGCATCTATTTTACATTCTTCTTCCGTAAAAAATAGGGTATAAATTTATACATATGTATTTATAAACCAAGAAACTTTTCCAACTTATGGGGAGCAAGTAGTAGGAGAAGGAAAGAGGGAAAAGAGGCGGGATTCAATTCTAAAAATTTAAACATTTTAATGTGAATGAAAAATTAACTTCTTTTTCATTTTGAAAAGCCTGATTTTTTTGATTCCAGACTTATCTTTGATATAAAATTCACATTTACGATTTCGAGTCAATTTTGATATTAGGGTAGC
>GP4
GGCTATAGTCATAGCGATTCTCCCATTCAACTATTTCAACCATTTTTGGGCACCTTATCACTATCAAATCATTGAAAGAAAGATATCATATTCGATCATCCACGGACGATCCTTTTTCTTTCTTTGCCCCCTCCAAAGAATTCTCTGATCAATTTTGTAAATGCATCATCATAGTCCATTTGTTGGTTCAAAGCATTCAATATATATAGAATGAATCTTTGTCTGGTCTCGAAACGAACTTAGCAAAGACCTTTTAGAGGGTAGGTAAGCTTTTCTTTTCTCCCTAGTATTTTCTCCCACAAGGATTGATTCCCCTTCCTTTTGATGTCCCTTTAACCCAATATTATTGAAATTCTTTGAATCCCCTTCTTAGATCCGTTTGAGTAATAGAAGTAACGTCTCTTATCCTTATTTCATCGGGATGCATCTATTTTACATTCTTCTTCCGTAAAAAATAGGGTATAAATTTATACATATGTATTTATAAACCAAGAAACTTTTCCAACTTATGGGGAGCAAGTAGTAGGAGAAGGAAAGAGGGAAAAGAGGCGGGATTCAATTCTAAAAATTTAAACATTTTAATGTGAATGAAAAATTAACTTCTTTTTCATTTTGAAAAGCCTGATTTTTTTGATTCCAGACTTATCTTTGATATAAAATTCACATTTACGATTTCGAGTCAATTTTGATATTAGGGTAGC
>GP6
GGCTATAGTCATAGCGATTCTCCCATTCAACTATTTCAACCATTTTTGGGCACCTTATCACTATCAAATCATTGAAAGAAAGATATCATATTCGATCATCCACGGACGATCCTTTTTCTTTCTTTGCCCCCTCCAAAGAATTCTCTGATCAATTTTGTAAATGCATCATCATAGTCCATTTGTTGGTTCAAAGCATTCAATATATATAGAATGAATCTTTGTCTGGTCTCGAAACGAACTTAGCAAAGACCTTTTAGAGGGTAGGTAAGCTTTTCTTTTCTCCCTAGTATTTTCTCCCACAAGGATTGATTCCCCTTCCTTTTGATGTCCCTTTAACCCAATATTATTGAAATTCTTTGAATCCCCTTCTTAGATCCGTTTGAGTAATAGAAGTAACGTCTCTTATCCTTATTTCATCGGGATGCATCTATTTTACATTCTTCTTCCGTAAAAAATAGGGTATAAATTTATACATATGTATTTATAAACCAAGAAACTTTTCCAACTTATGGGGAGCAAGTAGTAGGAGAAGGAAAGAGGGAAAAGAGGCGGGATTCAATTCTAAAAATTTAAACATTTTAATGTGAATGAAAAATTAACTTCTTTTTCATTTTGAAAAGCCTGATTTTTTTGATTCCAGACTTATCTTTGATATAAAATTCACATTTACGATTTCGAGTCAATTTTGATATTAGGGTAGC
>GP7
GGCTATAGTCATAGCGATTCTCCCATTCAACTATTTCAACCATTTTTGGGCACCTTATCACTATCAAATCATTGAAAGAAAGATATCATATTCGATCATCCACGGACGATCCTTTTTCTTTCTTTGCCCCCTCCAAAGAATTCTCTGATCAATTTTGTAAATGCATCATCATAGTCCATTTGTTGGTTCAAAGCATTCAATATATATAGAATGAATCTTTGTCTGGTCTCGAAACGAACTTAGCAAAGACCTTTTAGAGGGTAGGTAAGCTTTTCTTTTCTCCCTAGTATTTTCTCCCACAAGGATTGATTCCCCTTCCTTTTGATGTCCCTTTAACCCAATATTATTGAAATTCTTTGAATCCCCTTCTTAGATCCGTTTGAGTAATAGAAGTAACGTCTCTTATCCTTATTTCATCGGGATGCATCTATTTTACATTCTTCTTCCGTAAAAAATAGGGTATAAATTTATACATATGTATTTATAAACCAAGAAACTTTTCCAACTTATGGGGAGCAAGTAGTAGGAGAAGGAAAGAGGGAAAAGAGGCGGGATTCAATTCTAAAAATTTAAACATTTTAATGTGAATGAAAAATTAACTTCTTTTTCATTTTGAAAAGCCTGATTTTTTTGATTCCAGACTTATCTTTGATATAAAATTCACATTTACGATTTCGAGTCAATTTTGATATTAGGGTAGC
>GP8
GGCTATAGTCATAGCGATTCTCCCATTCAACTATTTCAACCATTTTTGGGCACCTTATCACTATCAAATCATTGAAAGAAAGATATCATATTCGATCATCCACGGACGATCCTTTTTCTTTCTTTGCCCCCTCCAAAGAATTCTCTGATCAATTTTGTAAATGCATCATCATAGTCCATTTGTTGGTTCAAAGCATTCAATATATATAGAATGAATCTTTGTCTGGTCTCGAAACGAACTTAGCAAAGACCTTTTAGAGGGTAGGTAAGCTTTTCTTTTCTCCCTAGTATTTTCTCCCACAAGGATTGATTCCCCTTCCTTTTGATGTCCCTTTAACCCAATATTATTGAAATTCTTTGAATCCCCTTCTTAGATCCGTTTGAGTAATAGAAGTAACGTCTCTTATCCTTATTTCATCGGGATGCATCTATTTTACATTCTTCTTCCGTAAAAAATAGGGTATAAATTTATACATATGTATTTATAAACCAAGAAACTTTTCCAACTTATGGGGAGCAAGTAGTAGGAGAAGGAAAGAGGGAAAAGAGGCGGGATTCAATTCTAAAAATTTAAACATTTTAATGTGAATGAAAAATTAACTTCTTTTTCATTTTGAAAAGCCTGATTTTTTTGATTCCAGACTTATCTTTGATATAAAATTCACATTTACGATTTCGAGTCAATTTTGATATTAGGGTAGC
>GP9
GGCTATAGTCATAGCGATTCTCCCATTCAACTATTTCAACCATTTTTGGGCACCTTATCACTATCAAATCATTGAAAGAAAGATATCATATTCGATCATCCACGGACGATCCTTTTTCTTTCTTTGCCCCCTCCAAAGAATTCTCTGATCAATTTTGTAAATGCATCATCATAGTCCATTTGTTGGTTCAAAGCATTCAATATATATAGAATGAATCTTTGTCTGGTCTCGAAACGAACTTAGCAAAGACCTTTTAGAGGGTAGGTAAGCTTTTCTTTTCTCCCTAGTATTTTCTCCCACAAGGATTGATTCCCCTTCCTTTTGATGTCCCTTTAACCCAATATTATTGAAATTCTTTGAATCCCCTTCTTAGATCCGTTTGAGTAATAGAAGTAACGTCTCTTATCCTTATTTCATCGGGATGCATCTATTTTACATTCTTCTTCCGTAAAAAATAGGGTATAAATTTATACATATGTATTTATAAACCAAGAAACTTTTCCAACTTATGGGGAGCAAGTAGTAGGAGAAGGAAAGAGGGAAAAGAGGCGGGATTCAATTCTAAAAATTTAAACATTTTAATGTGAATGAAAAATTAACTTCTTTTTCATTTTGAAAAGCCTGATTTTTTTGATTCCAAACTTATCTTTGATATAAAATTCACATTTACGATTTCGAGTCAATTTTGATATTAGGGTAGC
>HFH1
GGCTATAGTCATAGCGATTCTCCCATTCAACTATTTCAACCATTTTTGGGCACCTTATCACTATCAAATCATTGAAAGAAAGATATCATATTCGATCATCCACGGACGATCCTTTTTCTTTCTTTGCCCCCTCCAAAGAATTCTCTGATCAATTTTGTAAATGCATCATCATAGTCCATTTGTTGGTTCAAAGCATTCAATATATATAGAATGAATCTTTGTCTGGTCTCGAAACGAACTTAGCAAAGACCTTTTAGAGGGTAGGTAAGCTTTTCTTTTCTCCCTAGTATTTTCTCCCACAAGGATTGATTCCCCTTCCTTTTGATGTCCCTTTAACCCAATATTATTGAAATTCTTTGAATCCCCTTCTTAGATCCGTTTGAGTAATAGAAGTAACGTCTCTTATCCTTATTTCATCGGGATGCATCTATTTTACATTCTTCTTCCGTAAAAAATAGGGTATAAATTTATACATATGTATTTATAAACCAAGAAACTTTTCCAACTTATGGGGAGCAAGTAGTAGGAGAAGGAAAGAGGGAAAAGAGGCGGGATTCAATTCTAAAAATTTAAACATTTTAATGTGAATGAAAAATTAACTTCTTTTTCATTTTGAAAAGCCTGATTTTTTTGATTCCAGACTTATCTTTGATATAAAATTCACATTTACGATTTCGAGTCAATTTTGATATTAGGGTAGC
>HFH11
GGCTATAGTCATAGCGATTCTCCCATTCAACTATTTCAACCATTTTTGGGCACCTTATCACTATCAAATCATTGAAAGAAAGATATCATATTCGATCATCCACGGACGATCCTTTTTCTTTCTTTGCCCCCTCCAAAGAATTCTCTGATCAATTTTGTAAATGCATCATCATAGTCCATTTGTTGGTTCAAAGCATTCAATATATATAGAATGAATCTTTGTCTGGTCTCGAAACGAACTTAGCAAAGACCTTTTAGAGGGTAGGTAAGCTTTTCTTTTCTCCCTAGTATTTTCTCCCACAAGGATTGATTCCCCTTCCTTTTGATGTCCCTTTAACCCAATATTATTGAAATTCTTTGAATCCCCTTCTTAGATCCGTTTGAGTAATAGAAGTAACGTCTCTTATCCTTATTTCATCGGGATGCATCTATTTTACATTCTTCTTCCGTAAAAAATAGGGTATAAATTTATACATATGTATTTATAAACCAAGAAACTTTTCCAACTTATGGGGAGCAAGTAGTAGGAGAAGGAAAGAGGGAAAAGAGGCGGGATTCAATTCTAAAAATTTAAACATTTTAATGTGAATGAAAAATTAACTTCTTTTTCATTTTGAAAAGCCTGATTTTTTTGATTCCAGACTTATCTTTGATATAAAATTCACATTTACGATTTCGAGTCAATTTTGATATTAGGGTAGC
>HFH12
GGCTATAGTCATAGCGATTCTCCCATTCAACTATTTCAACCATTTTTGGGCACCTTATCACTATCAAATCATTGAAAGAAAGATATCATATTCGATCATCCACGGACGATCCTTTTTCTTTCTTTGCCCCCTCCAAAGAATTCTCTGATCAATTTTGTAAATGCATCATCATAGCCCATTTGTTGGTTCAAAGCATTCAATATATATAGAATGAATCTTTGTCTGGTCTCGAAACGAACTTAGCAAAGACCTTTTAGAGGGTAGGTAAGCTTTTCTTTTCTCCCTAGTATTTTCTCCCACAAGGATTGATTCCCCTTCCTTTTGATGTCCCTTTAACCCAATATTATTGAAATTCTTTGAATCCCCTTCTTAGATCCGTTTGAGTAATAGAAGTAACGTCTCTTATCCTTATTTCATCGGGATGCATCTATTTTACATTCTTCTTCCGTAAAAAATAGGGTATAAATTTATACATATGTATTTATAAACCAAGAAACTTTTCCAACTTATGGGGAGCAAGTAGTAGGAGAAGGAAAGAGGGAAAAGAGGCGGGATTCAATTCTAAAAATTTAAACATTTTAATGTGAATGAAAAATTAACTTCTTTTTCATTTTGAAAAGCCTGATTTTTTTGATTCCAGACTTATCTTTGATATAAAATTCACATTTACGATTTCGAGTCAATTTTGATATTAGGGTAGC
>HFH2
GGCTATAGTCATAGCGATTCTCCCATTCAACTATTTCAACCATTTTTGGGCACCTTATCACTATCAAATCATTGAAAGAAAGATATCATATTCGATCATCCACGGACGATCCTTTTTCTTTCTTTGCCCCCTCCAAAGAATTCTCTGATCAATTTTGTAAATGCATCATCATAGTCCATTTGTTGGTTCAAAGCATTCAATATATATAGAATGAATCTTTGTCTGGTCTCGAAACGAACTTAGCAAAGACCTTTTAGAGGGTAGGTAAGCTTTTCTTTTCTCCCTAGTATTTTCTCCCACAAGGATTGATTCCCCTTCCTTTTGATGTCCCTTTAACCCAATATTATTGAAATTCTTTGAATCCCCTTCTTAGATCCGTTTGAGTAATAGAAGTAACGTCTCTTATCCTTATTTCATCGGGATGCATCTATTTTACATTCTTCTTCCGTAAAAAATAGGGTATAAATTTATACATATGTATTTATAAACCAAGAAACTTTTCCAACTTATGGGGAGCAAGTAGTAGGAGAAGGAAAGAGGGAAAAGAGGCGGGATTCAATTCTAAAAATTTAAACATTTTAATGTGAATGAAAAATTAACTTCTTTTTCATTTTGAAAAGCCTGATTTTTTTGATTCCAGACTTATCTTTGATATAAAATTCACATTTACGATTTCGAGTCAATTTTGATATTAGGGTAGC
>HFH3
GGCTATAGTCATAGCGATTCTCCCATTCAACTATTTCAACCATTTTTGGGCACCTTATCACTATCAAATCATTGAAAGAAAGATATCATATTCGATCATCCACGGACGATCCTTTTTCTTTCTTTGCCCCCTCCAAAGAATTCTCTGATCAATTTTGTAAATGCATCATCATAGTCCATTTGTTGGTTCAAAGCATTCAATATATATAGAATGAATCTTTGTCTGGTCTCGAAACGAACTTAGCAAAGACCTTTTAGAGGGTAGGTAAGCTTTTCTTTTCTCCCTAGTATTTTCTCCCACAAGGATTGATTCCCCTTCCTTTTGATGTCCCTTTAACCCAATATTATTGAAATTCTTTGAATCCCCTTCTTAGATCCGTTTGAGTAATAGAAGTAACGTCTCTTATCCTTATTTCATCGGGATGCATCTATTTTACATTCTTCTTCCGTAAAAAATAGGGTATAAATTTATACATATGTATTTATAAACCAAGAAACTTTTCCAACTTATGGGGAGCAAGTAGTAGGAGAAGGAAAGAGGGAAAAGAGGCGGGATTCAATTCTAAAAATTTAAACATTTTAATGTGAATGAAAAATTAACTTCTTTTTCATTTTGAAAAGCCTGATTTTTTTGATTCCAGACTTATCTTTGATATAAAATTCACATTTACGATTTCGAGTCAATTTTGATATTAGGGTAGC
>HFH5
GGCTATAGTCATAGCGATTCTCCCATTCAACTATTTCAACCATTTTTGGGCACCTTATCACTATCAAATCATTGAAAGAAAGATATCATATTCGATCATCCACGGACGATCCTTTTTCTTTCTTTGCCCCCTCCAAAGAATTCTCTGATCAATTTTGTAAATGCATCATCATAGTCCATTTGTTGGTTCAAAGCATTCAATATATATAGAATGAATCTTTGTCTGGTCTCGAAACGAACTTAGCAAAGACCTTTTAGAGGGTAGGTAAGCTTTTCTTTTCTCCCTAGTATTTTCTCCCACAAGGATTGATTCCCCTTCCTTTTGATGTCCCTTTAACCCAATATTATTGAAATTCTTTGAATCCCCTTCTTAGATCCGTTTGAGTAATAGAAGTAACGTCTCTTATCCTTATTTCATCGGGATGCATCTATTTTACATTCTTCTTCCGTAAAAAATAGGGTATAAATTTATACATATGTATTTATAAACCAAGAAACTTTTCCAACTTATGGGGAGCAAGTAGTAGGAGAAGGAAAGAGGGAAAAGAGGCGGGATTCAATTCTAAAAATTTAAACATTTTAATGTGAATGAAAAATTAACTTCTTTTTCATTTTGAAAAGCCTGATTTTTTTGATTCCAGACTTATCTTTGATATAAAATTCACATTTACGATTTCGAGTCAATTTTGATATTAGGGTAGC
>HFH6
GGCTATAGTCATAGCGATTCTCCCATTCAACTATTTCAACCATTTTTGGGCACCTTATCACTATCAAATCATTGAAAGAAAGATATCATATTCGATCATCCACGGACGATCCTTTTTCTTTCTTTGCCCCCTCCAAAGAATTCTCTGATCAATTTTGTAAATGCATCATCATAGTCCATTTGTTGGTTCAAAGCATTCAATATATATAGAATGAATCTTTGTCTGGTCTCGAAACGAACTTAGCAAAGACCTTTTAGAGGGTAGGTAAGCTTTTCTTTTCTCCCTAGTATTTTCTCCCACAAGGATTGATTCCCCTTCCTTTTGATGTCCCTTTAACCCAATATTATTGAAATTCTTTGAATCCCCTTCTTAGATCCGTTTGAGTAATAGAAGTAACGTCTCTTATCCTTATTTCATCGGGATGCATCTATTTTACATTCTTCTTCCGTAAAAAATAGGGTATAAATTTATACATATGTATTTATAAACCAAGAAACTTTTCCAACTTATGGGGAGCAAGTAGTAGGAGAAGGAAAGAGGGAAAAGAGGCGGGATTCAATTCTAAAAATTTAAACATTTTAATGTGAATGAAAAATTAACTTCTTTTTCATTTTGAAAAGCCTGATTTTTTTGATTCCAGACTTATCTTTGATATAAAATTCACATTTACGATTTCGAGTCAATTTTGATATTAGGGTAGC
>HFH7
GGCTATAGTCATAGCGATTCTCCCATTCAACTATTTCAACCATTTTTGGGCACCTTATCACTATCAAATCATTGAAAGAAAGATATCATATTCGATCATCCACGGACGATCCTTTTTCTTTCTTTGCCCCCTCCAAAGAATTCTCTGATCAATTTTGTAAATGCATCATCATAGTCCATTTGTTGGTTCAAAGCATTCAATATATATAGAATGAATCTTTGTCTGGTCTCGAAACGAACTTAGCAAAGACCTTTTAGAGGGTAGGTAAGCTTTTCTTTTCTCCCTAGTATTTTCTCCCACAAGGATTGATTCCCCTTCCTTTTGATGTCCCTTTAACCCAATATTATTGAAATTCTTTGAATCCCCTTCTTAGATCCGTTTGAGTAATAGAAGTAACGTCTCTTATCCTTATTTCATCGGGATGCATCTATTTTACATTCTTCTTCCGTAAAAAATAGGGTATAAATTTATACATATGTATTTATAAACCAAGAAACTTTTCCAACTTATGGGGAGCAAGTAGTAGGAGAAGGAAAGAGGGAAAAGAGGCGGGATTCAATTCTAAAAATTTAAACATTTTAATGTGAATGAAAAATTAACTTCTTTTTCATTTTGAAAAGCCTGATTTTTTTGATTCCAGACTTATCTTTGATATAAAATTCACATTTACGATTTCGAGTCAATTTTGATATTAGGGTAGC
>HFH8
GGCTATAGTCATAGCGATTCTCCCATTCAACTATTTCAACCATTTTTGGGCACCTTATCACTATCAAATCATTGAAAGAAAGATATCATATTCGATCATCCACGGACGATCCTTTTTCTTTCTTTGCCCCCTCCAAAGAATTCTCTGATCAATTTTGTAAATGCATCATCATAGTCCATTTGTTGGTTCAAAGCATTCAATATATATAGAATGAATCTTTGTCTGGTCTCGAAACGAACTTAGCAAAGACCTTTTAGAGGGTAGGTAAGCTTTTCTTTTCTCCCTAGTATTTTCTCCCACAAGGATTGATTCCCCTTCCTTTTGATGTCCCTTTAACCCAATATTATTGAAATTCTTTGAATCCCCTTCTTAGATCCGTTTGAGTAATAGAAGTAACGTCTCTTATCCTTATTTCATCGGGATGCATCTATTTTACATTCTTCTTCCGTAAAAAATAGGGTATAAATTTATACATATGTATTTATAAACCAAGAAACTTTTCCAACTTATGGGGAGCAAGTAGTAGGAGAAGGAAAGAGGGAAAAGAGGCGGGATTCAATTCTAAAAATTTAAACATTTTAATGTGAATGAAAAATTAACTTCTTTTTCATTTTGAAAAGCCTGATTTTTTTGATTCCAGACTTATCTTTGATATAAAATTCACATTTACGATTTCGAGTCAATTTTGATATTAGGGTAGC
>HFH9
GGCTATAGTCATAGCGATTCTCCCATTCAACTATTTCAACCATTTTTGGGCACCTTATCACTATCAAATCATTGAAAGAAAGATATCATATTCGATCATCCACGGACGATCCTTTTTCTTTCTTTGCCCCCTCCAAAGAATTCTCTGATCAATTTTGTAAATGAATCATCATAGCCCATTTGTTGGTTCAAAGCATTCAATATATATAGAATGAATCTTTGTCTGGTCTCGAAACGAACTTAGCAAAGACCTTTTAGAGGGTAGGTAAGCTTTTCTTTTCTCCCTAGTATTTTCTCCCACAAGGATTGATTCCCCTTCCTTTTGATGTCCCTTTAACCCAATATTATTGAAATTCTTTGAATCCCCTTCTTAGATCCGTTTGAGTAATAGAAGTAACGTCTCTTATCCTTATTTCATCGGGATGCATCTATTTTACATTCTTCTTCCGTAAAAAATAGGGTATAAATTTATACATATGTATTTATAAACCAAGAAACTTTTCCAACTTATGGGGAGCAAGTAGTAGGAGAAGGAAAGAGGGAAAAGAGGCGGGATTCAATTCTAAAAATTTAAACATTTTAATGTGAATGAAAAATTAACTTCTTTTTCATTTTGAAAAGCCTGATTTTTTTGATTCCAGACTTATCTTTGATATAAAATTCACATTTACGATTTCGAGTCAATTTTGATATTAGGGTAGC
>LS1
GGCTATAGTCATAGCGATTCTCCCATTCAACTATTTCAACCATTTTTGGGCACCTTATCACTATCAAATCATTGAAAGAAAGATATCATATTCGATCATCCACGGACGATCCTTTTTCTTTCTTTGCCCCCTCCAAAGAATTCTCTGATCAATTTTGTAAATGCATCATCATAGTCCATTTGTTGGTTCAAAGCATTCAATATATATAGAATGAATCTTTGTCTGGTCTCGAAACGAACTTAGCAAAGACCTTTTAGAGGGTAGGTAAGCTTTTCTTTTCTCCCTAGTATTTTCTCCCACAAGGATTGATTCCCCTTCCTTTTGATGTCCCTTTAACCCAATATTATTGAAATTCTTTGAATCCCCTTCTTAGATCCGTTTGAGTAATAGAAGTAACGTCTCTTATCCTTATTTCATCGGGATGCATCTATTTTACATTCTTCTTCCGTAAAAAATAGGGTATAAATTTATACATATGTATTTATAAACCAAGAAACTTTTCCAACTTATGGGGAGCAAGTAGTAGGAGAAGGAAAGAGGGAAAAGAGGCGGGATTCAATTCTAAAAATTTAAACATTTTAATGTGAATGAAAAATTAACTTCTTTTTCATTTTGAAAAGCCTGATTTTTTTGATTCCAGACTTATCTTTGATATAAAATTCACATTTACGATTTCGAGTCAATTTTGATATTAGGGTAGC
>LS10
GGCTATAGTCATAGCGATTCTCCCATTCAACTATTTCAACCATTTTTGGGCACCTTATCACTATCAAATCATTGAAAGAAAGATATCATATTCGATCATCCACGGACGATCCTTTTTCTTTCTTTGCCCCCTCCAAAGAATTCTCTGATCAATTTTGTAAATGCATCATCATAGTCCATTTGTTGGTTCAAAGCATTCAATATATATAGAATGAATCTTTGTCTGGTCTCGAAACGAACTTAGCAAAGACCTTTTAGAGGGTAGGTAAGCTTTTCTTTTCTCCCTAGTATTTTCTCCCACAAGGATTGATTCCCCTTCCTTTTGATGTCCCTTTAACCCAATATTATTGAAATTCTTTGAATCCCCTTCTTAGATCCGTTTGAGTAATAGAAGTAACGTCTCTTATCCTTATTTCATCGGGATGCATCTATTTTACATTCTTCTTCCGTAAAAAATAGGGTATAAATTTATACATATGTATTTATAAACCAAGAAACTTTTCCAACTTATGGGGAGCAAGTAGTAGGAGAAGGAAAGAGGGAAAAGAGGCGGGATTCAATTCTAAAAATTTAAACATTTTAATGTGAATGAAAAATTAACTTCTTTTTCATTTTGAAAAGCCTGATTTTTTTGATTCCAGACTTATCTTTGATATAAAATTCACATTTACGATTTCGAGTCAATTTTGATATTAGGGTAGC
>LS11
GGCTATAGTCATAGCGATTCTCCCATTCAACTATTTCAACCATTTTTGGGCACCTTATCACTATCAAATCATTGAAAGAAAGATATCATATTCGATCATCCACGGACGATCCTTTTTCTTTCTTTGCCCCCTCCAAAGAATTCTCTGATCAATTTTGTAAATGCATCATCATAGTCCATTTGTTGGTTCAAAGCATTCAATATATATAGAATGAATCTTTGTCTGGTCTCGAAACGAACTTAGCAAAGACCTTTTAGAGGGTAGGTAAGCTTTTCTTTTCTCCCTAGTATTTTCTCCCACAAGGATTGATTCCCCTTCCTTTTGATGTCCCTTTAACCCAATATTATTGAAATTCTTTGAATCCCCTTCTTAGATCCGTTTGAGTAATAGAAGTAACGTCTCTTATCCTTATTTCATCGGGATGCATCTATTTTACATTCTTCTTCCGTAAAAAATAGGGTATAAATTTATACATATGTATTTATAAACCAAGAAACTTTTCCAACTTATGGGGAGCAAGTAGTAGGAGAAGGAAAGAGGGAAAAGAGGCGGGATTCAATTCTAAAAATTTAAACATTTTAATGTGAATGAAAAATTAACTTCTTTTTCATTTTGAAAAGCCTGATTTTTTTGATTCCAGACTTATCTTTGATATAAAATTCACATTTACGATTTCGAGTCAATTTTGATATTAGGGTAGC
>LS12
GGCTATAGTCATAGCGATTCTCCCATTCAACTATTTCAACCATTTTTGGGCACCTTATCACTATCAAATCATTGAAAGAAAGATATCATATTCGATCATCCACGGACGATCCTTTTTCTTTCTTTGCCCCCTCCAAAGAATTCTCTGATCAATTTTGTAAATGCATCATCATAGTCCATTTGTTGGTTCAAAGCATTCAATATATATAGAATGAATCTTTGTCTGGTCTCGAAACGAACTTAGCAAAGACCTTTTAGAGGGTAGGTAAGCTTTTCTTTTCTCCCTAGTATTTTCTCCCACAAGGATTGATTCCCCTTCCTTTTGATGTCCCTTTAACCCAATATTATTGAAATTCTTTGAATCCCCTTCTTAGATCCGTTTGAGTAATAGAAGTAACGTCTCTTATCCTTATTTCATCGGGATGCATCTATTTTACATTCTTCTTCCGTAAAAAATAGGGTATAAATTTATACATATGTATTTATAAACCAAGAAACTTTTCCAACTTATGGGGAGCAAGTAGTAGGAGAAGGAAAGAGGGAAAAGAGGCGGGATTCAATTCTAAAAATTTAAACATTTTAATGTGAATGAAAAATTAACTTCTTTTTCATTTTGAAAAGCCTGATTTTTTTGATTCCAGACTTATCTTTGATATAAAATTCACATTTACGATTTCGAGTCAATTTTGATATTAGGGTAGC
>LS13
GGCTATAGTCATAGCGATTCTCCCATTCAACTATTTCAACCATTTTTGGGCACCTTATCACTATCAAATCATTGAAAGAAAGATATCATATTCGATCATCCACGGACGATCCTTTTTCTTTCTTTGCCCCCTCCAAAGAATTCTCTGATCAATTTTGTAAATGCATCATCATAGTCCATTTGTTGGTTCAAAGCATTCAATATATATAGAATGAATCTTTGTCTGGTCTCGAAACGAACTTAGCAAAGACCTTTTAGAGGGTAGGTAAGCTTTTCTTTTCTCCCTAGTATTTTCTCCCACAAGGATTGATTCCCCTTCCTTTTGATGTCCCTTTAACCCAATATTATTGAAATTCTTTGAATCCCCTTCTTAGATCCGTTTGAGTAATAGAAGTAACGTCTCTTATCCTTATTTCATCGGGATGCATCTATTTTACATTCTTCTTCCGTAAAAAATAGGGTATAAATTTATACATATGTATTTATAAACCAAGAAACTTTTCCAACTTATGGGGAGCAAGTAGTAGGAGAAGGAAAGAGGGAAAAGAGGCGGGATTCAATTCTAAAAATTTAAACATTTTAATGTGAATGAAAAATTAACTTCTTTTTCATTTTGAAAAGCCTGATTTTTTTGATTCCAGACTTATCTTTGATATAAAATTCACATTTACGATTTCGAGTCAATTTTGATATTAGGGTAGC
>LS14
GGCTATAGTCATAGCGATTCTCCCATTCAACTATTTCAACCATTTTTGGGCACCTTATCACTATCAAATCATTGAAAGAAAGATATCATATTCGATCATCCACGGACGATCCTTTTTCTTTCTTTGCCCCCTCCAAAGAATTCTCTGATCAATTTTGTAAATGCATCATCATAGTCCATTTGTTGGTTCAAAGCATTCAATATATATAGAATGAATCTTTGTCTGGTCTCGAAACGAACTTAGCAAAGACCTTTTAGAGGGTAGGTAAGCTTTTCTTTTCTCCCTAGTATTTTCTCCCACAAGGATTGATTCCCCTTCCTTTTGATGTCCCTTTAACCCAATATTATTGAAATTCTTTGAATCCCCTTCTTAGATCCGTTTGAGTAATAGAAGTAACGTCTCTTATCCTTATTTCATCGGGATGCATCTATTTTACATTCTTCTTCCGTAAAAAATAGGGTATAAATTTATACATATGTATTTATAAACCAAGAAACTTTTCCAACTTATGGGGAGCAAGTAGTAGGAGAAGGAAAGAGGGAAAAGAGGCGGGATTCAATTCTAAAAATTTAAACATTTTAATGTGAATGAAAAATTAACTTCTTTTTCATTTTGAAAAGCCTGATTTTTTTGATTCCAGACTTATCTTTGATATAAAATTCACATTTACGATTTCGAGTCAATTTTGATATTAGGGTAGC
>LS15
GGCTATAGTCATAGCGATTCTCCCATTCAACTATTTCAACCATTTTTGGGCACCTTATCACTATCAAATCATTGAAAGAAAGATATCATATTCGATCATCCACGGACGATCCTTTTTCTTTCTTTGCCCCCTCCAAAGAATTCTCTGATCAATTTTGTAAATGCATCATCATAGTCCATTTGTTGGTTCAAAGCATTCAATATATATAGAATGAATCTTTGTCTGGTCTCGAAACGAACTTAGCAAAGACCTTTTAGAGGGTAGGTAAGCTTTTCTTTTCTCCCTAGTATTTTCTCCCACAAGGATTGATTCCCCTTCCTTTTGATGTCCCTTTAACCCAATATTATTGAAATTCTTTGAATCCCCTTCTTAGATCCGTTTGAGTAATAGAAGTAACGTCTCTTATCCTTATTTCATCGGGATGCATCTATTTTACATTCTTCTTCCGTAAAAAATAGGGTATAAATTTATACATATGTATTTATAAACCAAGAAACTTTTCCAACTTATGGGGAGCAAGTAGTAGGAGAAGGAAAGAGGGAAAAGAGGCGGGATTCAATTCTAAAAATTTAAACATTTTAATGTGAATGAAAAATTAACTTCTTTTTCATTTTGAAAAGCCTGATTTTTTTGATTCCAGACTTATCTTTGATATAAAATTCACATTTACGATTTCGAGTCAATTTTGATATTAGGGTAGC
>LS2
GGCTATAGTCATAGCGATTCTCCCATTCAACTATTTCAACCATTTTTGGGCACCTTATCACTATCAAATCATTGAAAGAAAGATATCATATTCGATCATCCACGGACGATCCTTTTTCTTTCTTTGCCCCCTCCAAAGAATTCTCTGATCAATTTTGTAAATGCATCATCATAGTCCATTTGTTGGTTCAAAGCATTCAATATATATAGAATGAATCTTTGTCTGGTCTCGAAACGAACTTAGCAAAGACCTTTTAGAGGGTAGGTAAGCTTTTCTTTTCTCCCTAGTATTTTCTCCCACAAGGATTGATTCCCCTTCCTTTTGATGTCCCTTTAACCCAATATTATTGAAATTCTTTGAATCCCCTTCTTAGATCCGTTTGAGTAATAGAAGTAACGTCTCTTATCCTTATTTCATCGGGATGCATCTATTTTACATTCTTCTTCCGTAAAAAATAGGGTATAAATTTATACATATGTATTTATAAACCAAGAAACTTTTCCAACTTATGGGGAGCAAGTAGTAGGAGAAGGAAAGAGGGAAAAGAGGCGGGATTCAATTCTAAAAATTTAAACATTTTAATGTGAATGAAAAATTAACTTCTTTTTCATTTTGAAAAGCCTGATTTTTTTGATTCCAGACTTATCTTTGATATAAAATTCACATTTACGATTTCGAGTCAATTTTGATATTAGGGTAGC
>LS3
GGCTATAGTCATAGCGATTCTCCCATTCAACTATTTCAACCATTTTTGGGCACCTTATCACTATCAAATCATTGAAAGAAAGATATCATATTCGATCATCCACGGACGATCCTTTTTCTTTCTTTGCCCCCTCCAAAGAATTCTCTGATCAATTTTGTAAATGCATCATCATAGTCCATTTGTTGGTTCAAAGCATTCAATATATATAGAATGAATCTTTGTCTGGTCTCGAAACGAACTTAGCAAAGACCTTTTAGAGGGTAGGTAAGCTTTTCTTTTCTCCCTAGTATTTTCTCCCACAAGGATTGATTCCCCTTCCTTTTGATGTCCCTTTAACCCAATATTATTGAAATTCTTTGAATCCCCTTCTTAGATCCGTTTGAGTAATAGAAGTAACGTCTCTTATCCTTATTTCATCGGGATGCATCTATTTTACATTCTTCTTCCGTAAAAAATAGGGTATAAATTTATACATATGTATTTATAAACCAAGAAACTTTTCCAACTTATGGGGAGCAAGTAGTAGGAGAAGGAAAGAGGGAAAAGAGGCGGGATTCAATTCTAAAAATTTAAACATTTTAATGTGAATGAAAAATTAACTTCTTTTTCATTTTGAAAAGCCTGATTTTTTTGATTCCAGACTTATCTTTGATATAAAATTCACATTTACGATTTCGAGTCAATTTTGATATTAGGGTAGC
>LS4
GGCTATAGTCATAGCGATTCTCCCATTCAACTATTTCAACCATTTTTGGGCACCTTATCACTATCAAATCATTGAAAGAAAGATATCATATTCGATCATCCACGGACGATCCTTTTTCTTTCTTTGCCCCCTCCAAAGAATTCTCTGATCAATTTTGTAAATGCATCATCATAGTCCATTTGTTGGTTCAAAGCATTCAATATATATAGAATGAATCTTTGTCTGGTCTCGAAACGAACTTAGCAAAGACCTTTTAGAGGGTAGGTAAGCTTTTCTTTTCTCCCTAGTATTTTCTCCCACAAGGATTGATTCCCCTTCCTTTTGATGTCCCTTTAACCCAATATTATTGAAATTCTTTGAATCCCCTTCTTAGATCCGTTTGAGTAATAGAAGTAACGTCTCTTATCCTTATTTCATCGGGATGCATCTATTTTACATTCTTCTTCCGTAAAAAATAGGGTATAAATTTATACATATGTATTTATAAACCAAGAAACTTTTCCAACTTATGGGGAGCAAGTAGTAGGAGAAGGAAAGAGGGAAAAGAGGCGGGATTCAATTCTAAAAATTTAAACATTTTAATGTGAATGAAAAATTAACTTCTTTTTCATTTTGAAAAGCCTGATTTTTTTGATTCCAGACTTATCTTTGATATAAAATTCACATTTACGATTTCGAGTCAATTTTGATATTAGGGTAGC
>LS5
GGCTATAGTCATAGCGATTCTCCCATTCAACTATTTCAACCATTTTTGGGCACCTTATCACTATCAAATCATTGAAAGAAAGATATCATATTCGATCATCCACGGACGATCCTTTTTCTTTCTTTGCCCCCTCCAAAGAATTCTCTGATCAATTTTGTAAATGCATCATCATAGTCCATTTGTTGGTTCAAAGCATTCAATATATATAGAATGAATCTTTGTCTGGTCTCGAAACGAACTTAGCAAAGACCTTTTAGAGGGTAGGTAAGCTTTTCTTTTCTCCCTAGTATTTTCTCCCACAAGGATTGATTCCCCTTCCTTTTGATGTCCCTTTAACCCAATATTATTGAAATTCTTTGAATCCCCTTCTTAGATCCGTTTGAGTAATAGAAGTAACGTCTCTTATCCTTATTTCATCGGGATGCATCTATTTTACATTCTTCTTCCGTAAAAAATAGGGTATAAATTTATACATATGTATTTATAAACCAAGAAACTTTTCCAACTTATGGGGAGCAAGTAGTAGGAGAAGGAAAGAGGGAAAAGAGGCGGGATTCAATTCTAAAAATTTAAACATTTTAATGTGAATGAAAAATTAACTTCTTTTTCATTTTGAAAAGCCTGATTTTTTTGATTCCAGACTTATCTTTGATATAAAATTCACATTTACGATTTCGAGTCAATTTTGATATTAGGGTAGC
>LS6
GGCTATAGTCATAGCGATTCTCCCATTCAACTATTTCAACCATTTTTGGGCACCTTATCACTATCAAATCATTGAAAGAAAGATATCATATTCGATCATCCACGGACGATCCTTTTTCTTTCTTTGCCCCCTCCAAAGAATTCTCTGATCAATTTTGTAAATGCATCATCATAGTCCATTTGTTGGTTCAAAGCATTCAATATATATAGAATGAATCTTTGTCTGGTCTCGAAACGAACTTAGCAAAGACCTTTTAGAGGGTAGGTAAGCTTTTCTTTTCTCCCTAGTATTTTCTCCCACAAGGATTGATTCCCCTTCCTTTTGATGTCCCTTTAACCCAATATTATTGAAATTCTTTGAATCCCCTTCTTAGATCCGTTTGAGTAATAGAAGTAACGTCTCTTATCCTTATTTCATCGGGATGCATCTATTTTACATTCTTCTTCCGTAAAAAATAGGGTATAAATTTATACATATGTATTTATAAACCAAGAAACTTTTCCAACTTATGGGGAGCAAGTAGTAGGAGAAGGAAAGAGGGAAAAGAGGCGGGATTCAATTCTAAAAATTTAAACATTTTAATGTGAATGAAAAATTAACTTCTTTTTCATTTTGAAAAGCCTGATTTTTTTGATTCCAGACTTATCTTTGATATAAAATTCACATTTACGATTTCGAGTCAATTTTGATATTAGGGTAGC
>LS7
GGCTATAGTCATAGCGATTCTCCCATTCAACTATTTCAACCATTTTTGGGCACCTTATCACTATCAAATCATTGAAAGAAAGATATCATATTCGATCATCCACGGACGATCCTTTTTCTTTCTTTGCCCCCTCCAAAGAATTCTCTGATCAATTTTGTAAATGCATCATCATAGTCCATTTGTTGGTTCAAAGCATTCAATATATATAGAATGAATCTTTGTCTGGTCTCGAAACGAACTTAGCAAAGACCTTTTAGAGGGTAGGTAAGCTTTTCTTTTCTCCCTAGTATTTTCTCCCACAAGGATTGATTCCCCTTCCTTTTGATGTCCCTTTAACCCAATATTATTGAAATTCTTTGAATCCCCTTCTTAGATCCGTTTGAGTAATAGAAGTAACGTCTCTTATCCTTATTTCATCGGGATGCATCTATTTTACATTCTTCTTCCGTAAAAAATAGGGTATAAATTTATACATATGTATTTATAAACCAAGAAACTTTTCCAACTTATGGGGAGCAAGTAGTAGGAGAAGGAAAGAGGGAAAAGAGGCGGGATTCAATTCTAAAAATTTAAACATTTTAATGTGAATGAAAAATTAACTTCTTTTTCATTTTGAAAAGCCTGATTTTTTTGATTCCAGACTTATCTTTGATATAAAATTCACATTTACGATTTCGAGTCAATTTTGATATTAGGGTAGC
>LS8
GGCTATAGTCATAGCGATTCTCCCATTCAACTATTTCAACCATTTTTGGGCACCTTATCACTATCAAATCATTGAAAGAAAGATATCATATTCGATCATCCACGGACGATCCTTTTTCTTTCTTTGCCCCCTCCAAAGAATTCTCTGATCAATTTTGTAAATGCATCATCATAGTCCATTTGTTGGTTCAAAGCATTCAATATATATAGAATGAATCTTTGTCTGGTCTCGAAACGAACTTAGCAAAGACCTTTTAGAGGGTAGGTAAGCTTTTCTTTTCTCCCTAGTATTTTCTCCCACAAGGATTGATTCCCCTTCCTTTTGATGTCCCTTTAACCCAATATTATTGAAATTCTTTGAATCCCCTTCTTAGATCCGTTTGAGTAATAGAAGTAACGTCTCTTATCCTTATTTCATCGGGATGCATCTATTTTACATTCTTCTTCCGTAAAAAATAGGGTATAAATTTATACATATGTATTTATAAACCAAGAAACTTTTCCAACTTATGGGGAGCAAGTAGTAGGAGAAGGAAAGAGGGAAAAGAGGCGGGATTCAATTCTAAAAATTTAAACATTTTAATGTGAATGAAAAATTAACTTCTTTTTCATTTTGAAAAGCCTGATTTTTTTGATTCCAGACTTATCTTTGATATAAAATTCACATTTACGATTTCGAGTCAATTTTGATATTAGGGTAGC
>LS9
GGCTATAGTCATAGCGATTCTCCCATTCAACTATTTCAACCATTTTTGGGCACCTTATCACTATCAAATCATTGAAAGAAAGATATCATATTCGATCATCCACGGACGATCCTTTTTCTTTCTTTGCCCCCTCCAAAGAATTCTCTGATCAATTTTGTAAATGCATCATCATAGTCCATTTGTTGGTTCAAAGCATTCAATATATATAGAATGAATCTTTGTCTGGTCTCGAAACGAACTTAGCAAAGACCTTTTAGAGGGTAGGTAAGCTTTTCTTTTCTCCCTAGTATTTTCTCCCACAAGGATTGATTCCCCTTCCTTTTGATGTCCCTTTAACCCAATATTATTGAAATTCTTTGAATCCCCTTCTTAGATCCGTTTGAGTAATAGAAGTAACGTCTCTTATCCTTATTTCATCGGGATGCATCTATTTTACATTCTTCTTCCGTAAAAAATAGGGTATAAATTTATACATATGTATTTATAAACCAAGAAACTTTTCCAACTTATGGGGAGCAAGTAGTAGGAGAAGGAAAGAGGGAAAAGAGGCGGGATTCAATTCTAAAAATTTAAACATTTTAATGTGAATGAAAAATTAACTTCTTTTTCATTTTGAAAAGCCTGATTTTTTTGATTCCAGACTTATCTTTGATATAAAATTCACATTTACGATTTCGAGTCAATTTTGATATTAGGGTAGC
>PB1
GGCTATAGTCATAGCGATTCTCCCATTCAACTATTTCAACCATTTTTGGGCACCTTATCACTATCAAATCATTGAAAGAAAGATATCATATTCGATCATCCACGGACGATCCTTTTTCTTTCTTTGCCCCCTCCAAAGAATTCTCTGATCAATTTTGTAAATGCATCATCATAGTCCATTTGTTGGTTCAAAGCATTCAATATATATAGAATGAATCTTTGTCTGGTCTCGAAACGAACTTAGCAAAGACCTTTTAGAGGGTAGGTAAGCTTTTCTTTTCTCCCTAGTATTTTCTCCCACAAGGATTGATTCCCCTTCCTTTTGATGTCCCTTTAACCCAATATTATTGAAATTCTTTGAATCCCCTTCTTAGATCCGTTTGAGTAATAGAAGTAACGTCTCTTATCCTTATTTCATCGGGATGCATCTATTTTACATTCTTCTTCCGTAAAAAATAGGGTATAAATTTATACATATGTATTTATAAACCAAGAAACTTTTCCAACTTATGGGGAGCAAGTAGTAGGAGAAGGAAAGAGGGAAAAGAGGCGGGATTCAATTCTAAAAATTTAAACATTTTAATGTGAATGAAAAATTAACTTCTTTTTCATTTTGAAAAGCCTGATTTTTTTGATTCCAGACTTATCTTTGATATAAAATTCACATTTACGATTTCGAGTCAATTTTGATATTAGGGTAGC
>PB10
GGCTATAGTCATAGCGATTCTCCCATTCAACTATTTCAACCATTTTTGGGCACCTTATCACTATCAAATCATTGAAAGAAAGATATCATATTCGATCATCCACGGACGATCCTTTTTCTTTCTTTGCCCCCTCCAAAGAATTCTCTGATCAATTTTGTAAATGCATCATCATAGTCCATTTGTTGGTTCAAAGCATTCAATATATATAGAATGAATCTTTGTCTGGTCTCGAAACGAACTTAGCAAAGACCTTTTAGAGGGTAGGTAAGCTTTTCTTTTCTCCCTAGTATTTTCTCCCACAAGGATTGATTCCCCTTCCTTTTGATGTCCCTTTAACCCAATATTATTGAAATTCTTTGAATCCCCTTCTTAGATCCGTTTGAGTAATAGAAGTAACGTCTCTTATCCTTATTTCATCGGGATGCATCTATTTTACATTCTTCTTCCGTAAAAAATAGGGTATAAATTTATACATATGTATTTATAAACCAAGAAACTTTTCCAACTTATGGGGAGCAAGTAGTAGGAGAAGGAAAGAGGGAAAAGAGGCGGGATTCAATTCTAAAAATTTAAACATTTTAATGTGAATGAAAAATTAACTTCTTTTTCATTTTGAAAAGCCTGATTTTTTTGATTCCAGACTTATCTTTGATATAAAATTCACATTTACGATTTCGAGTCAATTTTGATATTAGGGTAGC
>PB11
GGCTATAGTCATAGCGATTCTCCCATTCAACTATTTCAACCATTTTTGGGCACCTTATCACTATCAAATCATTGAAAGAAAGATATCATATTCGATCATCCACGGACGATCCTTTTTCTTTCTTTGCCCCCTCCAAAGAATTCTCTGATCAATTTTGTAAATGCATCATCATAGTCCATTTGTTGGTTCAAAGCATTCAATATATATAGAATGAATCTTTGTCTGGTCTCGAAACGAACTTAGCAAAGACCTTTTAGAGGGTAGGTAAGCTTTTCTTTTCTCCCTAGTATTTTCTCCCACAAGGATTGATTCCCCTTCCTTTTGATGTCCCTTTAACCCAATATTATTGAAATTCTTTGAATCCCCTTCTTAGATCCGTTTGAGTAATAGAAGTAACGTCTCTTATCCTTATTTCATCGGGATGCATCTATTTTACATTCTTCTTCCGTAAAAAATAGGGTATAAATTTATACATATGTATTTATAAACCAAGAAACTTTTCCAACTTATGGGGAGCAAGTAGTAGGAGAAGGAAAGAGGGAAAAGAGGCGGGATTCAATTCTAAAAATTTAAACATTTTAATGTGAATGAAAAATTAACTTCTTTTTCATTTTGAAAAGCCTGATTTTTTTGATTCCAGACTTATCTTTGATATAAAATTCACATTTACGATTTCGAGTCAATTTTGATATTAGGGTAGC
>PB13
GGCTATAGTCATAGCGATTCTCCCATTCAACTATTTCAACCATTTTTGGGCACCTTATCACTATCAAATCATTGAAAGAAAGATATCATATTCGATCATCCACGGACGATCCTTTTTCTTTCTTTGCCCCCTCCAAAGAATTCTCTGATCAATTTTGTAAATGCATCATCATAGTCCATTTGTTGGTTCAAAGCATTCAATATATATAGAATGAATCTTTGTCTGGTCTCGAAACGAACTTAGCAAAGACCTTTTAGAGGGTAGGTAAGCTTTTCTTTTCTCCCTAGTATTTTCTCCCACAAGGATTGATTCCCCTTCCTTTTGATGTCCCTTTAACCCAATATTATTGAAATTCTTTGAATCCCCTTCTTAGATCCGTTTGAGTAATAGAAGTAACGTCTCTTATCCTTATTTCATCGGGATGCATCTATTTTACATTCTTCTTCCGTAAAAAATAGGGTATAAATTTATACATATGTATTTATAAACCAAGAAACTTTTCCAACTTATGGGGAGCAAGTAGTAGGAGAAGGAAAGAGGGAAAAGAGGCGGGATTCAATTCTAAAAATTTAAACATTTTAATGTGAATGAAAAATTAACTTCTTTTTCATTTTGAAAAGCCTGATTTTTTTGATTCCAGACTTATCTTTGATATAAAATTCACATTTACGATTTCGAGTCAATTTTGATATTAGGGTAGC
>PB14
GGCTATAGTCATAGCGATTCTCCCATTCAACTATTTCAACCATTTTTGGGCACCTTATCACTATCAAATCATTGAAAGAAAGATATCATATTCGATCATCCACGGACGATCCTTTTTCTTTCTTTGCCCCCTCCAAAGAATTCTCTGATCAATTTTGTAAATGCATCATCATAGTCCATTTGTTGGTTCAAAGCATTCAATATATATAGAATGAATCTTTGTCTGGTCTCGAAACGAACTTAGCAAAGACCTTTTAGAGGGTAGGTAAGCTTTTCTTTTCTCCCTAGTATTTTCTCCCACAAGGATTGATTCCCCTTCCTTTTGATGTCCCTTTAACCCAATATTATTGAAATTCTTTGAATCCCCTTCTTAGATCCGTTTGAGTAATAGAAGTAACGTCTCTTATCCTTATTTCATCGGGATGCATCTATTTTACATTCTTCTTCCGTAAAAAATAGGGTATAAATTTATACATATGTATTTATAAACCAAGAAACTTTTCCAACTTATGGGGAGCAAGTAGTAGGAGAAGGAAAGAGGGAAAAGAGGCGGGATTCAATTCTAAAAATTTAAACATTTTAATGTGAATGAAAAATTAACTTCTTTTTCATTTTGAAAAGCCTGATTTTTTTGATTCCAGACTTATCTTTGATATAAAATTCACATTTACGATTTCGAGTCAATTTTGATATTAGGGTAGC
>PB15
GGCTATAGTCATAGCGATTCTCCCATTCAACTATTTCAACCATTTTTGGGCACCTTATCACTATCAAATCATTGAAAGAAAGATATCATATTCGATCATCCACGGACGATCCTTTTTCTTTCTTTGCCCCCTCCAAAGAATTCTCTGATCAATTTTGTAAATGCATCATCATAGTCCATTTGTTGGTTCAAAGCATTCAATATATATAGAATGAATCTTTGTCTGGTCTCGAAACGAACTTAGCAAAGACCTTTTAGAGGGTAGGTAAGCTTTTCTTTTCTCCCTAGTATTTTCTCCCACAAGGATTGATTCCCCTTCCTTTTGATGTCCCTTTAACCCAATATTATTGAAATTCTTTGAATCCCCTTCTTAGATCCGTTTGAGTAATAGAAGTAACGTCTCTTATCCTTATTTCATCGGGATGCATCTATTTTACATTCTTCTTCCGTAAAAAATAGGGTATAAATTTATACATATGTATTTATAAACCAAGAAACTTTTCCAACTTATGGGGAGCAAGTAGTAGGAGAAGGAAAGAGGGAAAAGAGGCGGGATTCAATTCTAAAAATTTAAACATTTTAATGTGAATGAAAAATTAACTTCTTTTTCATTTTGAAAAGCCTGATTTTTTTGATTCCAGACTTATCTTTGATATAAAATTCACATTTACGATTTCGAGTCAATTTTGATATTAGGGTAGC
>PB2
GGCTATAGTCATAGCGATTCTCCCATTCAACTATTTCAACCATTTTTGGGCACCTTATCACTATCAAATCATTGAAAGAAAGATATCATATTCGATCATCCACGGACGATCCTTTTTCTTTCTTTGCCCCCTCCAAAGAATTCTCTGATCAATTTTGTAAATGCATCATCATAGTCCATTTGTTGGTTCAAAGCATTCAATATATATAGAATGAATCTTTGTCTGGTCTCGAAACGAACTTAGCAAAGACCTTTTAGAGGGTAGGTAAGCTTTTCTTTTCTCCCTAGTATTTTCTCCCACAAGGATTGATTCCCCTTCCTTTTGATGTCCCTTTAACCCAATATTATTGAAATTCTTTGAATCCCCTTCTTAGATCCGTTTGAGTAATAGAAGTAACGTCTCTTATCCTTATTTCATCGGGATGCATCTATTTTACATTCTTCTTCCGTAAAAAATAGGGTATAAATTTATACATATGTATTTATAAACCAAGAAACTTTTCCAACTTATGGGGAGCAAGTAGTAGGAGAAGGAAAGAGGGAAAAGAGGCGGGATTCAATTCTAAAAATTTAAACATTTTAATGTGAATGAAAAATTAACTTCTTTTTCATTTTGAAAAGCCTGATTTTTTTGATTCCAGACTTATCTTTGATATAAAATTCACATTTACGATTTCGAGTCAATTTTGATATTAGGGTAGC
>PB3
GGCTATAGTCATAGCGATTCTCCCATTCAACTATTTCAACCATTTTTGGGCACCTTATCACTATCAAATCATTGAAAGAAAGATATCATATTCGATCATCCACGGACGATCCTTTTTCTTTCTTTGCCCCCTCCAAAGAATTCTCTGATCAATTTTGTAAATGCATCATCATAGTCCATTTGTTGGTTCAAAGCATTCAATATATATAGAATGAATCTTTGTCTGGTCTCGAAACGAACTTAGCAAAGACCTTTTAGAGGGTAGGTAAGCTTTTCTTTTCTCCCTAGTATTTTCTCCCACAAGGATTGATTCCCCTTCCTTTTGATGTCCCTTTAACCCAATATTATTGAAATTCTTTGAATCCCCTTCTTAGATCCGTTTGAGTAATAGAAGTAACGTCTCTTATCCTTATTTCATCGGGATGCATCTATTTTACATTCTTCTTCCGTAAAAAATAGGGTATAAATTTATACATATGTATTTATAAACCAAGAAACTTTTCCAACTTATGGGGAGCAAGTAGTAGGAGAAGGAAAGAGGGAAAAGAGGCGGGATTCAATTCTAAAAATTTAAACATTTTAATGTGAATGAAAAATTAACTTCTTTTTCATTTTGAAAAGCCTGATTTTTTTGATTCCAGACTTATCTTTGATATAAAATTCACATTTACGATTTCGAGTCAATTTTGATATTAGGGTAGC
>PB4
GGCTATAGTCATAGCGATTCTCCCATTCAACTATTTCAACCATTTTTGGGCACCTTATCACTATCAAATCATTGAAAGAAAGATATCATATTCGATCATCCACGGACGATCCTTTTTCTTTCTTTGCCCCCTCCAAAGAATTCTCTGATCAATTTTGTAAATGCATCATCATAGTCCATTTGTTGGTTCAAAGCATTCAATATATATAGAATGAATCTTTGTCTGGTCTCGAAACGAACTTAGCAAAGACCTTTTAGAGGGTAGGTAAGCTTTTCTTTTCTCCCTAGTATTTTCTCCCACAAGGATTGATTCCCCTTCCTTTTGATGTCCCTTTAACCCAATATTATTGAAATTCTTTGAATCCCCTTCTTAGATCCGTTTGAGTAATAGAAGTAACGTCTCTTATCCTTATTTCATCGGGATGCATCTATTTTACATTCTTCTTCCGTAAAAAATAGGGTATAAATTTATACATATGTATTTATAAACCAAGAAACTTTTCCAACTTATGGGGAGCAAGTAGTAGGAGAAGGAAAGAGGGAAAAGAGGCGGGATTCAATTCTAAAAATTTAAACATTTTAATGTGAATGAAAAATTAACTTCTTTTTCATTTTGAAAAGCCTGATTTTTTTGATTCCAGACTTATCTTTGATATAAAATTCACATTTACGATTTCGAGTCAATTTTGATATTAGGGTAGC
>PB5
GGCTATAGTCATAGCGATTCTCCCATTCAACTATTTCAACCATTTTTGGGCACCTTATCACTATCAAATCATTGAAAGAAAGATATCATATTCGATCATCCACGGACGATCCTTTTTCTTTCTTTGCCCCCTCCAAAGAATTCTCTGATCAATTTTGTAAATGCATCATCATAGTCCATTTGTTGGTTCAAAGCATTCAATATATATAGAATGAATCTTTGTCTGGTCTCGAAACGAACTTAGCAAAGACCTTTTAGAGGGTAGGTAAGCTTTTCTTTTCTCCCTAGTATTTTCTCCCACAAGGATTGATTCCCCTTCCTTTTGATGTCCCTTTAACCCAATATTATTGAAATTCTTTGAATCCCCTTCTTAGATCCGTTTGAGTAATAGAAGTAACGTCTCTTATCCTTATTTCATCGGGATGCATCTATTTTACATTCTTCTTCCGTAAAAAATAGGGTATAAATTTATACATATGTATTTATAAACCAAGAAACTTTTCCAACTTATGGGGAGCAAGTAGTAGGAGAAGGAAAGAGGGAAAAGAGGCGGGATTCAATTCTAAAAATTTAAACATTTTAATGTGAATGAAAAATTAACTTCTTTTTCATTTTGAAAAGCCTGATTTTTTTGATTCCAGACTTATCTTTGATATAAAATTCACATTTACGATTTCGAGTCAATTTTGATATTAGGGTAGC
>PB6
GGCTATAGTCATAGCGATTCTCCCATTCAACTATTTCAACCATTTTTGGGCACCTTATCACTATCAAATCATTGAAAGAAAGATATCATATTCGATCATCCACGGACGATCCTTTTTCTTTCTTTGCCCCCTCCAAAGAATTCTCTGATCAATTTTGTAAATGCATCATCATAGTCCATTTGTTGGTTCAAAGCATTCAATATATATAGAATGAATCTTTGTCTGGTCTCGAAACGAACTTAGCAAAGACCTTTTAGAGGGTAGGTAAGCTTTTCTTTTCTCCCTAGTATTTTCTCCCACAAGGATTGATTCCCCTTCCTTTTGATGTCCCTTTAACCCAATATTATTGAAATTCTTTGAATCCCCTTCTTAGATCCGTTTGAGTAATAGAAGTAACGTCTCTTATCCTTATTTCATCGGGATGCATCTATTTTACATTCTTCTTCCGTAAAAAATAGGGTATAAATTTATACATATGTATTTATAAACCAAGAAACTTTTCCAACTTATGGGGAGCAAGTAGTAGGAGAAGGAAAGAGGGAAAAGAGGCGGGATTCAATTCTAAAAATTTAAACATTTTAATGTGAATGAAAAATTAACTTCTTTTTCATTTTGAAAAGCCTGATTTTTTTGATTCCAGACTTATCTTTGATATAAAATTCACATTTACGATTTCGAGTCAATTTTGATATTAGGGTAGC
>PB7
GGCTATAGTCATAGCGATTCTCCCATTCAACTATTTCAACCATTTTTGGGCACCTTATCACTATCAAATCATTGAAAGAAAGATATCATATTCGATCATCCACGGACGATCCTTTTTCTTTCTTTGCCCCCTCCAAAGAATTCTCTGATCAATTTTGTAAATGCATCATCATAGTCCATTTGTTGGTTCAAAGCATTCAATATATATAGAATGAATCTTTGTCTGGTCTCGAAACGAACTTAGCAAAGACCTTTTAGAGGGTAGGTAAGCTTTTCTTTTCTCCCTAGTATTTTCTCCCACAAGGATTGATTCCCCTTCCTTTTGATGTCCCTTTAACCCAATATTATTGAAATTCTTTGAATCCCCTTCTTAGATCCGTTTGAGTAATAGAAGTAACGTCTCTTATCCTTATTTCATCGGGATGCATCTATTTTACATTCTTCTTCCGTAAAAAATAGGGTATAAATTTATACATATGTATTTATAAACCAAGAAACTTTTCCAACTTATGGGGAGCAAGTAGTAGGAGAAGGAAAGAGGGAAAAGAGGCGGGATTCAATTCTAAAAATTTAAACATTTTAATGTGAATGAAAAATTAACTTCTTTTTCATTTTGAAAAGCCTGATTTTTTTGATTCCAGACTTATCTTTGATATAAAATTCACATTTACGATTTCGAGTCAATTTTGATATTAGGGTAGC
>PB8
GGCTATAGTCATAGCGATTCTCCCATTCAACTATTTCAACCATTTTTGGGCACCTTATCACTATCAAATCATTGAAAGAAAGATATCATATTCGATCATCCACGGACGATCCTTTTTCTTTCTTTGCCCCCTCCAAAGAATTCTCTGATCAATTTTGTAAATGCATCATCATAGTCCATTTGTTGGTTCAAAGCATTCAATATATATAGAATGAATCTTTGTCTGGTCTCGAAACGAACTTAGCAAAGACCTTTTAGAGGGTAGGTAAGCTTTTCTTTTCTCCCTAGTATTTTCTCCCACAAGGATTGATTCCCCTTCCTTTTGATGTCCCTTTAACCCAATATTATTGAAATTCTTTGAATCCCCTTCTTAGATCCGTTTGAGTAATAGAAGTAACGTCTCTTATCCTTATTTCATCGGGATGCATCTATTTTACATTCTTCTTCCGTAAAAAATAGGGTATAAATTTATACATATGTATTTATAAACCAAGAAACTTTTCCAACTTATGGGGAGCAAGTAGTAGGAGAAGGAAAGAGGGAAAAGAGGCGGGATTCAATTCTAAAAATTTAAACATTTTAATGTGAATGAAAAATTAACTTCTTTTTCATTTTGAAAAGCCTGATTTTTTTGATTCCAGACTTATCTTTGATATAAAATTCACATTTACGATTTCGAGTCAATTTTGATATTAGGGTAGC
>PB9
GGCTATAGTCATAGCGATTCTCCCATTCAACTATTTCAACCATTTTTGGGCACCTTATCACTATCAAATCATTGAAAGAAAGATATCATATTCGATCATCCACGGACGATCCTTTTTCTTTCTTTGCCCCCTCCAAAGAATTCTCTGATCAATTTTGTAAATGCATCATCATAGTCCATTTGTTGGTTCAAAGCATTCAATATATATAGAATGAATCTTTGTCTGGTCTCGAAACGAACTTAGCAAAGACCTTTTAGAGGGTAGGTAAGCTTTTCTTTTCTCCCTAGTATTTTCTCCCACAAGGATTGATTCCCCTTCCTTTTGATGTCCCTTTAACCCAATATTATTGAAATTCTTTGAATCCCCTTCTTAGATCCGTTTGAGTAATAGAAGTAACGTCTCTTATCCTTATTTCATCGGGATGCATCTATTTTACATTCTTCTTCCGTAAAAAATAGGGTATAAATTTATACATATGTATTTATAAACCAAGAAACTTTTCCAACTTATGGGGAGCAAGTAGTAGGAGAAGGAAAGAGGGAAAAGAGGCGGGATTCAATTCTAAAAATTTAAACATTTTAATGTGAATGAAAAATTAACTTCTTTTTCATTTTGAAAAGCCTGATTTTTTTGATTCCAGACTTATCTTTGATATAAAATTCACATTTACGATTTCGAGTCAATTTTGATATTAGGGTAGC
>SCZ1
GGCTATAGTCATAGCGATTCTCCCATTCAACTATTTCAACCATTTTTGGGCACCTTATCACTATCAAATCATTGAAAGAAAGATATCATATTCGATCATCCACGGACGATCCTTTTTCTTTCTTTGCCCCCTCCAAAGAATTCTCTGATCAATTTTGTAAATGCATCATCATAGTCCATTTGTTGGTTCAAAGCATTCAATATATATAGAATGAATCTTTGTCTGGTCTCGAAACGAACTTAGCAAAGACCTTTTAGAGGGTAGGTAAGCTTTTCTTTTCTCCCTAGTATTTTCTCCCACAAGGATTGATTCCCCTTCCTTTTGATGTCCCTTTAACCCAATATTATTGAAATTCTTTGAATCCCCTTCTTAGATCCGTTTGAGTAATAGAAGTAACGTCTCTTATCCTTATTTCATCGGGATGCATCTATTTTACATTCTTCTTCCGTAAAAAATAGGGTATAAATTTATACATATGTATTTATAAACCAAGAAACTTTTCCAACTTATGGGGAGCAAGTAGTAGGAGAAGGAAAGAGGGAAAAGAGGCGGGATTCAATTCTAAAAATTTAAACATTTTAATGTGAATGAAAAATTAACTTCTTTTTCATTTTGAAAAGCCTGATTTTTTTGATTCCAGACTTATCTTTGATATAAAATTCACATTTACGATTTCGAGTCAATTTTGATATTAGGGTAGC
>SCZ10
GGCTATAGTCATAGCGATTCTCCCATTCAACTATTTCAACCATTTTTGGGCACCTTATCACTATCAAATCATTGAAAGAAAGATATCATATTCGATCATCCACGGACGATCCTTTTTCTTTCTTTGCCCCCTCCAAAGAATTCTCTGATCAATTTTGTAAATGCATCATCATAGTCCATTTGTTGGTTCAAAGCATTCAATATATATAGAATGAATCTTTGTCTGGTCTCGAAACGAACTTAGCAAAGACCTTTTAGAGGGTAGGTAAGCTTTTCTTTTCTCCCTAGTATTTTCTCCCACAAGGATTGATTCCCCTTCCTTTTGATGTCCCTTTAACCCAATATTATTGAAATTCTTTGAATCCCCTTCTTAGATCCGTTTGAGTAATAGAAGTAACGTCTCTTATCCTTATTTCATCGGGATGCATCTATTTTACATTCTTCTTCCGTAAAAAATAGGGTATAAATTTATACATATGTATTTATAAACCAAGAAACTTTTCCAACTTATGGGGAGCAAGTAGTAGGAGAAGGAAAGAGGGAAAAGAGGCGGGATTCAATTCTAAAAATTTAAACATTTTAATGTGAATGAAAAATTAACTTCTTTTTCATTTTGAAAAGCCTGATTTTTTTGATTCCAGACTTATCTTTGATATAAAATTCACATTTACGATTTCGAGTCAATTTTGATATTAGGGTAGC
>SCZ12
GGCTATAGTCATAGCGATTCTCCCATTCAACTATTTCAACCATTTTTGGGCACCTTATCACTATCAAATCATTGAAAGAAAGATATCATATTCGATCATCCACGGACGATCCTTTTTCTTTCTTTGCCCCCTCCAAAGAATTCTCTGATCAATTTTGTAAATGCATCATCATAGTCCATTTGTTGGTTCAAAGCATTCAATATATATAGAATGAATCTTTGTCTGGTCTCGAAACGAACTTAGCAAAGACCTTTTAGAGGGTAGGTAAGCTTTTCTTTTCTCCCTAGTATTTTCTCCCACAAGGATTGATTCCCCTTCCTTTTGATGTCCCTTTAACCCAATATTATTGAAATTCTTTGAATCCCCTTCTTAGATCCGTTTGAGTAATAGAAGTAACGTCTCTTATCCTTATTTCATCGGGATGCATCTATTTTACATTCTTCTTCCGTAAAAAATAGGGTATAAATTTATACATATGTATTTATAAACCAAGAAACTTTTCCAACTTATGGGGAGCAAGTAGTAGGAGAAGGAAAGAGGGAAAAGAGGCGGGATTCAATTCTAAAAATTTAAACATTTTAATGTGAATGAAAAATTAACTTCTTTTTCATTTTGAAAAGCCTGATTTTTTTGATTCCAGACTTATCTTTGATATAAAATTCACATTTACGATTTCGAGTCAATTTTGATATTAGGGTAGC
>SCZ2
GGCTATAGTCATAGCGATTCTCCCATTCAACTATTTCAACCATTTTTGGGCACCTTATCACTATCAAATCATTGAAAGAAAGATATCATATTCGATCATCCACGGACGATCCTTTTTCTTTCTTTGCCCCCTCCAAAGAATTCTCTGATCAATTTTGTAAATGCATCATCATAGTCCATTTGTTGGTTCAAAGCATTCAATATATATAGAATGAATCTTTGTCTGGTCTCGAAACGAACTTAGCAAAGACCTTTTAGAGGGTAGGTAAGCTTTTCTTTTCTCCCTAGTATTTTCTCCCACAAGGATTGATTCCCCTTCCTTTTGATGTCCCTTTAACCCAATATTATTGAAATTCTTTGAATCCCCTTCTTAGATCCGTTTGAGTAATAGAAGTAACGTCTCTTATCCTTATTTCATCGGGATGCATCTATTTTACATTCTTCTTCCGTAAAAAATAGGGTATAAATTTATACATATGTATTTATAAACCAAGAAACTTTTCCAACTTATGGGGAGCAAGTAGTAGGAGAAGGAAAGAGGGAAAAGAGGCGGGATTCAATTCTAAAAATTTAAACATTTTAATGTGAATGAAAAATTAACTTCTTTTTCATTTTGAAAAGCCTGATTTTTTTGATTCCAGACTTATCTTTGATATAAAATTCACATTTACGATTTCGAGTCAATTTTGATATTAGGGTAGC
>SCZ5
GGCTATAGTCATAGCGATTCTCCCATTCAACTATTTCAACCATTTTTGGGCACCTTATCACTATCAAATCATTGAAAGAAAGATATCATATTCGATCATCCACGGACGATCCTTTTTCTTTCTTTGCCCCCTCCAAAGAATTCTCTGATCAATTTTGTAAATGCATCATCATAGTCCATTTGTTGGTTCAAAGCATTCAATATATATAGAATGAATCTTTGTCTGGTCTCGAAACGAACTTAGCAAAGACCTTTTAGAGGGTAGGTAAGCTTTTCTTTTCTCCCTAGTATTTTCTCCCACAAGGATTGATTCCCCTTCCTTTTGATGTCCCTTTAACCCAATATTATTGAAATTCTTTGAATCCCCTTCTTAGATCCGTTTGAGTAATAGAAGTAACGTCTCTTATCCTTATTTCATCGGGATGCATCTATTTTACATTCTTCTTCCGTAAAAAATAGGGTATAAATTTATACATATGTATTTATAAACCAAGAAACTTTTCCAACTTATGGGGAGCAAGTAGTAGGAGAAGGAAAGAGGGAAAAGAGGCGGGATTCAATTCTAAAAATTTAAACATTTTAATGTGAATGAAAAATTAACTTCTTTTTCATTTTGAAAAGCCTGATTTTTTTGATTCCAGACTTATCTTTGATATAAAATTCACATTTACGATTTCGAGTCAATTTTGATATTAGGGTAGC
>SCZ6
GGCTATAGTCATAGCGATTCTCCCATTCAACTATTTCAACCATTTTTGGGCACCTTATCACTATCAAATCATTGAAAGAAAGATATCATATTCGATCATCCACGGACGATCCTTTTTCTTTCTTTGCCCCCTCCAAAGAATTCTCTGATCAATTTTGTAAATGCATCATCATAGTCCATTTGTTGGTTCAAAGCATTCAATATATATAGAATGAATCTTTGTCTGGTCTCGAAACGAACTTAGCAAAGACCTTTTAGAGGGTAGGTAAGCTTTTCTTTTCTCCCTAGTATTTTCTCCCACAAGGATTGATTCCCCTTCCTTTTGATGTCCCTTTAACCCAATATTATTGAAATTCTTTGAATCCCCTTCTTAGATCCGTTTGAGTAATAGAAGTAACGTCTCTTATCCTTATTTCATCGGGATGCATCTATTTTACATTCTTCTTCCGTAAAAAATAGGGTATAAATTTATACATATGTATTTATAAACCAAGAAACTTTTCCAACTTATGGGGAGCAAGTAGTAGGAGAAGGAAAGAGGGAAAAGAGGCGGGATTCAATTCTAAAAATTTAAACATTTTAATGTGAATGAAAAATTAACTTCTTTTTCATTTTGAAAAGCCTGATTTTTTTGATTCCAGACTTATCTTTGATATAAAATTCACATTTACGATTTCGAGTCAATTTTGATATTAGGGTAGC
>SCZ7
GGCTATAGTCATAGCGATTCTCCCATTCAACTATTTCAACCATTTTTGGGCACCTTATCACTATCAAATCATTGAAAGAAAGATATCATATTCGATCATCCACGGACGATCCTTTTTCTTTCTTTGCCCCCTCCAAAGAATTCTCTGATCAATTTTGTAAATGCATCATCATAGTCCATTTGTTGGTTCAAAGCATTCAATATATATAGAATGAATCTTTGTCTGGTCTCGAAACGAACTTAGCAAAGACCTTTTAGAGGGTAGGTAAGCTTTTCTTTTCTCCCTAGTATTTTCTCCCACAAGGATTGATTCCCCTTCCTTTTGATGTCCCTTTAACCCAATATTATTGAAATTCTTTGAATCCCCTTCTTAGATCCGTTTGAGTAATAGAAGTAACGTCTCTTATCCTTATTTCATCGGGATGCATCTATTTTACATTCTTCTTCCGTAAAAAATAGGGTATAAATTTATACATATGTATTTATAAACCAAGAAACTTTTCCAACTTATGGGGAGCAAGTAGTAGGAGAAGGAAAGAGGGAAAAGAGGCGGGATTCAATTCTAAAAATTTAAACATTTTAATGTGAATGAAAAATTAACTTCTTTTTCATTTTGAAAAGCCTGATTTTTTTGATTCCAGACTTATCTTTGATATAAAATTCACATTTACGATTTCGAGTCAATTTTGATATTAGGGTAGC
>SCZ9
GGCTATAGTCATAGCGATTCTCCCATTCAACTATTTCAACCATTTTTGGGCACCTTATCACTATCAAATCATTGAAAGAAAGATATCATATTCGATCATCCACGGACGATCCTTTTTCTTTCTTTGCCCCCTCCAAAGAATTCTCTGATCAATTTTGTAAATGCATCATCATAGTCCATTTGTTGGTTCAAAGCATTCAATATATATAGAATGAATCTTTGTCTGGTCTCGAAACGAACTTAGCAAAGACCTTTTAGAGGGTAGGTAAGCTTTTCTTTTCTCCCTAGTATTTTCTCCCACAAGGATTGATTCCCCTTCCTTTTGATGTCCCTTTAACCCAATATTATTGAAATTCTTTGAATCCCCTTCTTAGATCCGTTTGAGTAATAGAAGTAACGTCTCTTATCCTTATTTCATCGGGATGCATCTATTTTACATTCTTCTTCCGTAAAAAATAGGGTATAAATTTATACATATGTATTTATAAACCAAGAAACTTTTCCAACTTATGGGGAGCAAGTAGTAGGAGAAGGAAAGAGGGAAAAGAGGCGGGATTCAATTCTAAAAATTTAAACATTTTAATGTGAATGAAAAATTAACTTCTTTTTCATTTTGAAAAGCCTGATTTTTTTGATTCCAGACTTATCTTTGATATAAAATTCACATTTACGATTTCGAGTCAATTTTGATATTAGGGTAGC
>SG1
GGCTATAGTCATAGCGATTCTCCCATTCAACTATTTCAACCATTTTTGGGCACCTTATCACTATCAAATCATTGAAAGAAAGATATCATATTCGATCATCCACGGACGATCCTTTTTCTTTCTTTGCCCCCTCCAAAGAATTCTCTGATCAATTTTGTAAATGCATCATCATAGTCCATTTGTTGGTTCAAAGCATTCAATATATATAGAATGAATCTTTGTCTGGTCTCGAAACGAACTTAGCAAAGACCTTTTAGAGGGTAGGTAAGCTTTTCTTTTCTCCCTAGTATTTTCTCCCACAAGGATTGATTCCCCTTCCTTTTGATGTCCCTTTAACCCAATATTATTGAAATTCTTTGAATCCCCTTCTTAGATCCGTTTGAGTAATAGAAGTAACGTCTCTTATCCTTATTTCATCGGGATGCATCTATTTTACATTCTTCTTCCGTAAAAAATAGGGTATAAATTTATACATATGTATTTATAAACCAAGAAACTTTTCCAACTTATGGGGAGCAAGTAGTAGGAGAAGGAAAGAGGGAAAAGAGGCGGGATTCAATTCTAAAAATTTATACATTTTAATGTGAATGAAAAATTAACTTCTTTTTCATTTTGAAAAGCCTGATTTTTTTGATTCCAGAATTATCTTTGATATAAAATTCACATTTACGATTTCGAGTCAATTTTGATATTAGGGTAGC
>SG10
GGCTATAGTCATAGCGATTCTCCCATTCAACTATTTCAACCATTTTTGGGCACCTTATCACTATCAAATCATTGAAAGAAAGATATCATATTCGATCATCCACGGACGATCCTTTTTCTTTCTTTGCCCCCTCCAAAGAATTCTCTGATCAATTTTGTAAATGCATCATCATAGTCCATTTGTTGGTTCAAAGCATTCAATATATATAGAATGAATCTTTGTCTGGTCTCGAAACGAACTTAGCAAAGACCTTTTAGAGGGTAGGTAAGCTTTTCTTTTCTCCCTAGTATTTTCTCCCACAAGGATTGATTCCCCTTCCTTTTGATGTCCCTTTAACCCAATATTATTGAAATTCTTTGAATCCCCTTCTTAGATCCGTTTGAGTAATAGAAGTAACGTCTCTTATCCTTATTTCATCGGGATGCATCTATTTTACATTCTTCTTCCGTAAAAAATAGGGTATAAATTTATACATATGTATTTATAAACCAAGAAACTTTTCCAACTTATGGGGAGCAAGTAGTAGGAGAAGGAAAGAGGGAAAAGAGGCGGGATTCAATTCTAAAAATTTAAACATTTTAATGTGAATGAAAAATTAACTTCTTTTTCATTTTGAAAAGCCTGATTTTTTTGATTCCAGACTTATCTTTGATATAAAATTCACATTTACGATTTCGAGTCAATTTTGATATTAGGGTAGC
>SG11
GGCTATAGTCATAGCGATTCTCCCATTCAACTATTTCAACCATTTTTGGGCACCTTATCACTATCAAATCATTGAAAGAAAGATATCATATTCGATCATCCACGGACGATCCTTTTTCTTTCTTTGCCCCCTCCAAAGAATTCTCTGATCAATTTTGTAAATGCATCATCATAGTCCATTTGTTGGTTCAAAGCATTCAATATATATAGAATGAATCTTTGTCTGGTCTCGAAACGAACTTAGCAAAGACCTTTTAGAGGGTAGGTAAGCTTTTCTTTTCTCCCTAGTATTTTCTCCCACAAGGATTGATTCCCCTTCCTTTTGATGTCCCTTTAACCCAATATTATTGAAATTCTTTGAATCCCCTTCTTAGATCCGTTTGAGTAATAGAAGTAACGTCTCTTATCCTTATTTCATCGGGATGCATCTATTTTACATTCTTCTTCCGTAAAAAATAGGGTATAAATTTATACATATGTATTTATAAACCAAGAAACTTTTCCAACTTATGGGGAGCAAGTAGTAGGAGAAGGAAAGAGGGAAAAGAGGCGGGATTCAATTCTAAAAATTTAAACATTTTAATGTGAATGAAAAATTAACTTCTTTTTCATTTTGAAAAGCCTGATTTTTTTGATTCCAGACTTATCTTTGATATAAAATTCACATTTACGATTTCGAGTCAATTTTGATATTAGGGTAGC
>SG12
GGCTATAGTCATAGCGATTCTCCCATTCAACTATTTCAACCATTTTTGGGCACCTTATCACTATCAAATCATTGAAAGAAAGATATCATATTCGATCATCCACGGACGATCCTTTTTCTTTCTTTGCCCCCTCCAAAGAATTCTCTGATCAATTTTGTAAATGCATCATCATAGTCCATTTGTTGGTTCAAAGCATTCAATATATATAGAATGAATCTTTGTCTGGTCTCGAAACGAACTTAGCAAAGACCTTTTAGAGGGTAGGTAAGCTTTTCTTTTCTCCCTAGTATTTTCTCCCACAAGGATTGATTCCCCTTCCTTTTGATGTCCCTTTAACCCAATATTATTGAAATTCTTTGAATCCCCTTCTTAGATCCGTTTGAGTAATAGAAGTAACGTCTCTTATCCTTATTTCATCGGGATGCATCTATTTTACATTCTTCTTCCGTAAAAAATAGGGTATAAATTTATACATATGTATTTATAAACCAAGAAACTTTTCCAACTTATGGGGAGCAAGTAGTAGGAGAAGGAAAGAGGGAAAAGAGGCGGGATTCAATTCTAAAAATTTAAACATTTTAATGTGAATGAAAAATTAACTTCTTTTTCATTTTGAAAAGCCTGATTTTTTTGATTCCAGACTTATCTTTGATATAAAATTCACATTTACGATTTCGAGTCAATTTTGATATTAGGGTAGC
>SG2
GGCTATAGTCATAGCGATTCTCCCATTCAACTATTTCAACCATTTTTGGGCACCTTATCACTATCAAATCATTGAAAGAAAGATATCATATTCGATCATCCACGGACGATCCTTTTTCTTTCTTTGCCCCCTCCAAAGAATTCTCTGATCAATTTTGTAAATGCATCATCATAGTCCATTTGTTGGTTCAAAGCATTCAATATATATAGAATGAATCTTTGTCTGGTCTCGAAACGAACTTAGCAAAGACCTTTTAGAGGGTAGGTAAGCTTTTCTTTTCTCCCTAGTATTTTCTCCCACAAGGATTGATTCCCCTTCCTTTTGATGTCCCTTTAACCCAATATTATTGAAATTCTTTGAATCCCCTTCTTAGATCCGTTTGAGTAATAGAAGTAACGTCTCTTATCCTTATTTCATCGGGATGCATCTATTTTACATTCTTCTTCCGTAAAAAATAGGGTATAAATTTATACATATGTATTTATAAACCAAGAAACTTTTCCAACTTATGGGGAGCAAGTAGTAGGAGAAGGAAAGAGGGAAAAGAGGCGGGATTCAATTCTAAAAATTTAAACATTTTAATGTGAATGAAAAATTAACTTCTTTTTCATTTTGAAAAGCCTGATTTTTTTGATTCCAGACTTATCTTTGATATAAAATTCACATTTACGATTTCGAGTCAATTTTGATATTAGGGTAGC
>SG3
GGCTATAGTCATAGCGATTCTCCCATTCAACTATTTCAACCATTTTTGGGCACCTTATCACTATCAAATCATTGAAAGAAAGATATCATATTCGATCATCCACGGACGATCCTTTTTCTTTCTTTGCCCCCTCCAAAGAATTCTCTGATCAATTTTGTAAATGCATCATCATAGTCCATTTGTTGGTTCAAAGCATTCAATATATATAGAATGAATCTTTGTCTGGTCTCGAAACGAACTTAGCAAAGACCTTTTAGAGGGTAGGTAAGCTTTTCTTTTCTCCCTAGTATTTTCTCCCACAAGGATTGATTCCCCTTCCTTTTGATGTCCCTTTAACCCAATATTATTGAAATTCTTTGAATCCCCTTCTTAGATCCGTTTGAGTAATAGAAGTAACGTCTCTTATCCTTATTTCATCGGGATGCATCTATTTTACATTCTTCTTCCGTAAAAAATAGGGTATAAATTTATACATATGTATTTATAAACCAAGAAACTTTTCCAACTTATGGGGAGCAAGTAGTAGGAGAAGGAAAGAGGGAAAAGAGGCGGGATTCAATTCTAAAA-TTTAAACATTTTAATGTGAATGAAAAATTAACTTCTTTTTCATTTG--AAAGGCTGATTTTTTTGATTCCAGACTTATCTTTGATATAAAATTCACATTTACGATTTCGAGTCAATTTTGATATTAGGGTAGC
>SG4
GGCTATAGTCATAGCGATTCTCCCATTCAACTATTTCAACCATTTTTGGGCACCTTATCACTATCAAATCATTGAAAGAAAGATATCATATTCGATCATCCACGGACGATCCTTTTTCTTTCTTTGCCCCCTCCAAAGAATTCTCTGATCAATTTTGTAAATGCATCATCATAGTCCATTTGTTGGTTCAAAGCATTCAATATATATAGAATGAATCTTTGTCTGGTCTCGAAACGAACTTAGCAAAGACCTTTTAGAGGGTAGGTAAGCTTTTCTTTTCTCCCTAGTATTTTCTCCCACAAGGATTGATTCCCCTTCCTTTTGATGTCCCTTTAACCCAATATTATTGAAATTCTTTGAATCCCCTTCTTAGATCCGTTTGAGTAATAGAAGTAACGTCTCTTATCCTTATTTCATCGGGATGCATCTATTTTACATTCTTCTTCCGTAAAAAATAGGGTATAAATTTATACATATGTATTTATAAACCAAGAAACTTTTCCAACTTATGGGGAGCAAGTAGTAGGAGAAGGAAAGAGGGAAAAGAGGCGGGATTCAATTCTAAAAATTTAAACATTTTAATGTGAATGAAAAATTAACTTCTTTTTCATTTTGAAAAGCCTGATTTTTTTGATTCCAGACTTATCTTTGATATAAAATTCACATTTACGATTTCGAGTCAATTTTGATATTAGGGTAGC
>SG5
GGCTATAGTCATAGCGATTCTCCCATTCAACTATTTCAACCATTTTTGGGCACCTTATCACTATCAAATCATTGAAAGAAAGATATCATATTCGATCATCCACGGACGATCCTTTTTCTTTCTTTGCCCCCTCCAAAGAATTCTCTGATCAATTTTGTAAATGCATCATCATAGTCCATTTGTTGGTTCAAAGCATTCAATATATATAGAATGAATCTTTGTCTGGTCTCGAAACGAACTTAGCAAAGACCTTTTAGAGGGTAGGTAAGCTTTTCTTTTCTCCCTAGTATTTTCTCCCACAAGGATTGATTCCCCTTCCTTTTGATGTCCCTTTAACCCAATATTATTGAAATTCTTTGAATCCCCTTCTTAGATCCGTTTGAGTAATAGAAGTAACGTCTCTTATCCTTATTTCATCGGGATGCATCTATTTTACATTCTTCTTCCGTAAAAAATAGGGTATAAATTTATACATATGTATTTATAAACCAAGAAACTTTTCCAACTTATGGGGAGCAAGTAGTAGGAGAAGGAAAGAGGGAAAAGAGGCGGGATTCAATTCTAAAAATTTAAACATTTTAATGTGAATGAAAAATTAACTTCTTTTTCATTTTGAAAAGCCTGATTTTTTTGATTCCAGACTTATCTTTGATATAAAATTCACATTTACGATTTCGAGTCAATTTTGATATTAGGGTAGC
>SG6
GGCTATAGTCATAGCGATTCTCCCATTCAACTATTTCAACCATTTTTGGGCACCTTATCACTATCAAATCATTGAAAGAAAGATATCATATTCGATCATCCACGGACGATCCTTTTTCTTTCTTTGCCCCCTCCAAAGAATTCTCTGATCAATTTTGTAAATGCATCATCATAGTCCATTTGTTGGTTCAAAGCATTCAATATATATAGAATGAATCTTTGTCTGGTCTCGAAACGAACTTAGCAAAGACCTTTTAGAGGGTAGGTAAGCTTTTCTTTTCTCCCTAGTATTTTCTCCCACAAGGATTGATTCCCCTTCCTTTTGATGTCCCTTTAACCCAATATTATTGAAATTCTTTGAATCCCCTTCTTAGATCCGTTTGAGTAATAGAAGTAACGTCTCTTATCCTTATTTCATCGGGATGCATCTATTTTACATTCTTCTTCCGTAAAAAATAGGGTATAAATTTATACATATGTATTTATAAACCAAGAAACTTTTCCAACTTATGGGGAGCAAGTAGTAGGAGAAGGAAAGAGGGAAAAGAGGCGGGATTCAATTCTAAAAATTTAAACATTTTAATGAGAATGAAAAATTAAATTCTTTTTCATTTTGAAAAGCCAGATTTTTTTGATTCCAGACTTATCTTTGATATAAAATTCACATTTACGATTTCGAGTCAATTTTGATATTAGGGTAGC
>SG7
GGCTATAGTCATAGCGATTCTCCCATTCAACTATTTCAACCATTTTTGGGCACCTTATCACTATCAAATCATTGAAAGAAAGATATCATATTCGATCATCCACGGACGATCCTTTTTCTTTCTTTGCCCCCTCCAAAGAATTCTCTGATCAATTTTGTAAATGCATCATCATAGTCCATTTGTTGGTTCAAAGCATTCAATATATATAGAATGAATCTTTGTCTGGTCTCGAAACGAACTTAGCAAAGACCTTTTAGAGGGTAGGTAAGCTTTTCTTTTCTCCCTAGTATTTTCTCCCACAAGGATTGATTCCCCTTCCTTTTGATGTCCCTTTAACCCAATATTATTGAAATTCTTTGAATCCCCTTCTTAGATCCGTTTGAGTAATAGAAGTAACGTCTCTTATCCTTATTTCATCGGGATGCATCTATTTTACATTCTTCTTCCGTAAAAAATAGGGTATAAATTTATACATATGTATTTATAAACCAAGAAACTTTTCCAACTTATGGGGAGCAAGTAGTAGGAGAAGGAAAGAGGGAAAAGAGGCGGGATTCAATTCTAAAAATTTAAACATTTTAATGTGAATGAAAAATTAACTTCTTTTTCATTTTGAAAAGCCTGATTTTTTTGATTCCAGACTTATCTTTGATATAAAATTCACATTTACGATTTCGAGTCAATTTTGATATTAGGGTAGC
>SG8
GGCTATAGTCATAGCGATTCTCCCATTCAACTATTTCAACCATTTTTGGGCACCTTATCACTATCAAATCATTGAAAGAAAGATATCATATTCGATCATCCACGGACGATCCTTTTTCTTTCTTTGCCCCCTCCAAAGAATTCTCTGATCAATTTTGTAAATGCATCATCATAGTCCATTTGTTGGTTCAAAGCATTCAATATATATAGAATGAATCTTTGTCTGGTCTCGAAACGAACTTAGCAAAGACCTTTTAGAGGGTAGGTAAGCTTTTCTTTTCTCCCTAGTATTTTCTCCCACAAGGATTGATTCCCCTTCCTTTTGATGTCCCTTTAACCCAATATTATTGAAATTCTTTGAATCCCCTTCTTAGATCCGTTTGAGTAATAGAAGTAACGTCTCTTATCCTTATTTCATCGGGATGCATCTATTTTACATTCTTCTTCCGTAAAAAATAGGGTATAAATTTATACATATGTATTTATAAACCAAGAAACTTTTCCAACTTATGGGGAGCAAGTAGTAGGAGAAGGAAAGAGGGAAAAGAGGCGGGATTCAATTCTAAAAATTTAAACATTTTAATGTGAATGAAAAATTAACTTCTTTTTCATTTTGAAAAGCCTGATTTTTTTGATTCCAGACTTATCTTTGATATAAAATTCACATTTACGATTTCGAGTCAATTTTGATATTAGGGTAGC
>SG9
GGCTATAGTCATAGCGATTCTCCCATTCAACTATTTCAACCATTTTTGGGCACCTTATCACTATCAAATCATTGAAAGAAAGATATCATATTCGATCATCCACGGACGATCCTTTTTCTTTCTTTGCCCCCTCCAAAGAATTCTCTGATCAATTTTGTAAATGCATCATCATAGTCCATTTGTTGGTTCAAAGCATTCAATATATATAGAATGAATCTTTGTCTGGTCTCGAAACGAACTTAGCAAAGACCTTTTAGAGGGTAGGTAAGCTTTTCTTTTCTCCCTAGTATTTTCTCCCACAAGGATTGATTCCCCTTCCTTTTGATGTCCCTTTAACCCAATATTATTGAAATTCTTTGAATCCCCTTCTTAGATCCGTTTGAGTAATAGAAGTAACGTCTCTTATCCTTATTTCATCGGGATGCATCTATTTTACATTCTTCTTCCGTAAAAAATAGGGTATAAATTTATACATATGTATTTATAAACCAAGAAACTTTTCCAACTTATGGGGAGCAAGTAGTAGGAGAAGGAAAGAGGGAAAAGAGGCGGGATTCAATTCTAAAAATTTAAACATTTTAATGTGAATGAAAAATTAACTTCTTTTTCATTTTGAAAAGCCTGATTTTTTTGATTCCAGACTTATCTTTGATATAAAATTCACATTTACGATTTCGAGTCAATTTTGATATTAGGGTAGC
>XB1
GGCTATAGTCATAGCGATTCTCCCATTCAACTATTTCAACCATTTTTGGGCACCTTATCACTATCAAATCATTGAAAGAAAGATATCATATTCGATCATCCACGGACGATCCTTTTTCTTTCTTTGCCCCCTCCAAAGAATTCTCTGATCAATTTTGTAAATGCATCATCATAGTCCATTTGTTGGTTCAAAGCATTCAATATATATAGAATGAATCTTTGTCTGGTCTCGAAACGAACTTAGCAAAGACCTTTTAGAGGGTAGGTAAGCTTTTCTTTTCTCCCTAGTATTTTCTCCCACAAGGATTGATTCCCCTTCCTTTTGATGTCCCTTTAACCCAATATTATTGAAATTCTTTGAATCCCCTTCTTAGATCCGTTTGAGTAATAGAAGTAACGTCTCTTATCCTTATTTCATCGGGATGCATCTATTTTACATTCTTCTTCCGTAAAAAATAGGGTATAAATTTATACATATGTATTTATAAACCAAGAAACTTTTCCAACTTATGGGGAGCAAGTAGTAGGAGAAGGAAAGAGGGAAAAGAGGCGGGATTCAATTCTAAAAATTTAAACATTTTAATGTGAATGAAAAATTAACTTCTTTTTCATTTTGAAAAGCCTGATTTTTTTGATTCCAGACTTATCTTTGATATAAAATTCACATTTACGATTTCGAGTCAATTTTGATATTAGGGTAGC
>XB10
GGCTATAGTCATAGCGATTCTCCCATTCAACTATTTCAACCATTTTTGGGCACCTTATCACTATCAAATCATTGAAAGAAAGATATCATATTCGATCATCCACGGACGATCCTTTTTCTTTCTTTGCCCCCTCCAAAGAATTCTCTGATCAATTTTGTAAATGCATCATCATAGTCCATTTGTTGGTTCAAAGCATTCAATATATATAGAATGAATCTTTGTCTGGTCTCGAAACGAACTTAGCAAAGACCTTTTAGAGGGTAGGTAAGCTTTTCTTTTCTCCCTAGTATTTTCTCCCACAAGGATTGATTCCCCTTCCTTTTGATGTCCCTTTAACCCAATATTATTGAAATTCTTTGAATCCCCTTCTTAGATCCGTTTGAGTAATAGAAGTAACGTCTCTTATCCTTATTTCATCGGGATGCATCTATTTTACATTCTTCTTCCGTAAAAAATAGGGTATAAATTTATACATATGTATTTATAAACCAAGAAACTTTTCCAACTTATGGGGAGCAAGTAGTAGGAGAAGGAAAGAGGGAAAAGAGGCGGGATTCAATTCTAAAAATTTAAACATTTTAATGTGAATGAAAAATTAACTTCTTTTTCATTTTGAAAAGCCTGATTTTTTTGATTCCAGACTTATCTTTGATATAAAATTCACATTTACGATTTCGAGTCAATTTTGATATTAGGGTAGC
>XB11
GGCTATAGTCATAGCGATTCTCCCATTCAACTATTTCAACCATTTTTGGGCACCTTATCACTATCAAATCATTGAAAGAAAGATATCATATTCGATCATCCACGGACGATCCTTTTTCTTTCTTTGCCCCCTCCAAAGAATTCTCTGATCAATTTTGTAAATGCATCATCATAGTCCATTTGTTGGTTCAAAGCATTCAATATATATAGAATGAATCTTTGTCTGGTCTCGAAACGAACTTAGCAAAGACCTTTTAGAGGGTAGGTAAGCTTTTCTTTTCTCCCTAGTATTTTCTCCCACAAGGATTGATTCCCCTTCCTTTTGATGTCCCTTTAACCCAATATTATTGAAATTCTTTGAATCCCCTTCTTAGATCCGTTTGAGTAATAGAAGTAACGTCTCTTATCCTTATTTCATCGGGATGCATCTATTTTACATTCTTCTTCCGTAAAAAATAGGGTATAAATTTATACATATGTATTTATAAACCAAGAAACTTTTCCAACTTATGGGGAGCAAGTAGTAGGAGAAGGAAAGAGGGAAAAGAGGCGGGATTCAATTCTAAAAATTTAAACATTTTAATGTGAATGAAAAATTAACTTCTTTTTCATTTTGAAAAGCCTGATTTTTTTGATTCCAGACTTATCTTTGATATAAAATTCACATTTACGATTTCGAGTCAATTTTGATATTAGGGTAGC
>XB12
GGCTATAGTCATAGCGATTCTCCCATTCAACTATTTCAACCATTTTTGGGCACCTTATCACTATCAAATCATTGAAAGAAAGATATCATATTCGATCATCCACGGACGATCCTTTTTCTTTCTTTGCCCCCTCCAAAGAATTCTCTGATCAATTTTGTAAATGCATCATCATAGTCCATTTGTTGGTTCAAAGCATTCAATATATATAGAATGAATCTTTGTCTGGTCTCGAAACGAACTTAGCAAAGACCTTTTAGAGGGTAGGTAAGCTTTTCTTTTCTCCCTAGTATTTTCTCCCACAAGGATTGATTCCCCTTCCTTTTGATGTCCCTTTAACCCAATATTATTGAAATTCTTTGAATCCCCTTCTTAGATCCGTTTGAGTAATAGAAGTAACGTCTCTTATCCTTATTTCATCGGGATGCATCTATTTTACATTCTTCTTCCGTAAAAAATAGGGTATAAATTTATACATATGTATTTATAAACCAAGAAACTTTTCCAACTTATGGGGAGCAAGTAGTAGGAGAAGGAAAGAGGGAAAAGAGGCGGGATTCAATTCTAAAAATTTAAACATTTTAATGTGAATGAAAAATTAACTTCTTTTTCATTTTGAAAAGCCTGATTTTTTTGATTCCAGACTTATCTTTGATATAAAATTCACATTTACGATTTCGAGTCAATTTTGATATTAGGGTAGC
>XB13
GGCTATAGTCATAGCGATTCTCCCATTCAACTATTTCAACCATTTTTGGGCACCTTATCACTATCAAATCATTGAAAGAAAGATATCATATTCGATCATCCACGGACGATCCTTTTTCTTTCTTTGCCCCCTCCAAAGAATTCTCTGATCAATTTTGTAAATGCATCATCATAGTCCATTTGTTGGTTCAAAGCATTCAATATATATAGAATGAATCTTTGTCTGGTCTCGAAACGAACTTAGCAAAGACCTTTTAGAGGGTAGGTAAGCTTTTCTTTTCTCCCTAGTATTTTCTCCCACAAGGATTGATTCCCCTTCCTTTTGATGTCCCTTTAACCCAATATTATTGAAATTCTTTGAATCCCCTTCTTAGATCCGTTTGAGTAATAGAAGTAACGTCTCTTATCCTTATTTCATCGGGATGCATCTATTTTACATTCTTCTTCCGTAAAAAATAGGGTATAAATTTATACATATGTATTTATAAACCAAGAAACTTTTCCAACTTATGGGGAGCAAGTAGTAGGAGAAGGAAAGAGGGAAAAGAGGCGGGATTCAATTCTAAAAATTTAAACATTTTAATGTGAATGAAAAATTAACTTCTTTTTCATTTTGAAAAGCCTGATTTTTTTGATTCCAGACTTATCTTTGATATAAAATTCACATTTACGATTTCGAGTCAATTTTGATATTAGGGTAGC
>XB14
GGCTATAGTCATAGCGATTCTCCCATTCAACTATTTCAACCATTTTTGGGCACCTTATCACTATCAAATCATTGAAAGAAAGATATCATATTCGATCATCCACGGACGATCCTTTTTCTTTCTTTGCCCCCTCCAAAGAATTCTCTGATCAATTTTGTAAATGCATCATCATAGTCCATTTGTTGGTTCAAAGCATTCAATATATATAGAATGAATCTTTGTCTGGTCTCGAAACGAACTTAGCAAAGACCTTTTAGAGGGTAGGTAAGCTTTTCTTTTCTCCCTAGTATTTTCTCCCACAAGGATTGATTCCCCTTCCTTTTGATGTCCCTTTAACCCAATATTATTGAAATTCTTTGAATCCCCTTCTTAGATCCGTTTGAGTAATAGAAGTAACGTCTCTTATCCTTATTTCATCGGGATGCATCTATTTTACATTCTTCTTCCGTAAAAAATAGGGTATAAATTTATACATATGTATTTATAAACCAAGAAACTTTTCCAACTTATGGGGAGCAAGTAGTAGGAGAAGGAAAGAGGGAAAAGAGGCGGGATTCAATTCTAAAAATTTAAACATTTTAATGTGAATGAAAAATTAACTTCTTTTTCATTTTGAAAAGCCTGATTTTTTTGATTCCAGACTTATCTTTGATATAAAATTCACATTTACGATTTCGAGTCAATTTTGATATTAGGGTAGC
>XB15
GGCTATAGTCATAGCGATTCTCCCATTCAACTATTTCAACCATTTTTGGGCACCTTATCACTATCAAATCATTGAAAGAAAGATATCATATTCGATCATCCACGGACGATCCTTTTTCTTTCTTTGCCCCCTCCAAAGAATTCTCTGATCAATTTTGTAAATGCATCATCATAGTCCATTTGTTGGTTCAAAGCATTCAATATATATAGAATGAATCTTTGTCTGGTCTCGAAACGAACTTAGCAAAGACCTTTTAGAGGGTAGGTAAGCTTTTCTTTTCTCCCTAGTATTTTCTCCCACAAGGATTGATTCCCCTTCCTTTTGATGTCCCTTTAACCCAATATTATTGAAATTCTTTGAATCCCCTTCTTAGATCCGTTTGAGTAATAGAAGTAACGTCTCTTATCCTTATTTCATCGGGATGCATCTATTTTACATTCTTCTTCCGTAAAAAATAGGGTATAAATTTATACATATGTATTTATAAACCAAGAAACTTTTCCAACTTATGGGGAGCAAGTAGTAGGAGAAGGAAAGAGGGAAAAGAGGCGGGATTCAATTCTAAAAATTTAAACATTTTAATGTGAATGAAAAATTAACTTCTTTTTCATTTTGAAAAGCCTGATTTTTTTGATTCCAGACTTATCTTTGATATAAAATTCACATTTACGATTTCGAGTCAATTTTGATATTAGGGTAGC
>XB2
GGCTATAGTCATAGCGATTCTCCCATTCAACTATTTCAACCATTTTTGGGCACCTTATCACTATCAAATCATTGAAAGAAAGATATCATATTCGATCATCCACGGACGATCCTTTTTCTTTCTTTGCCCCCTCCAAAGAATTCTCTGATCAATTTTGTAAATGCATCATCATAGTCCATTTGTTGGTTCAAAGCATTCAATATATATAGAATGAATCTTTGTCTGGTCTCGAAACGAACTTAGCAAAGACCTTTTAGAGGGTAGGTAAGCTTTTCTTTTCTCCCTAGTATTTTCTCCCACAAGGATTGATTCCCCTTCCTTTTGATGTCCCTTTAACCCAATATTATTGAAATTCTTTGAATCCCCTTCTTAGATCCGTTTGAGTAATAGAAGTAACGTCTCTTATCCTTATTTCATCGGGATGCATCTATTTTACATTCTTCTTCCGTAAAAAATAGGGTATAAATTTATACATATGTATTTATAAACCAAGAAACTTTTCCAACTTATGGGGAGCAAGTAGTAGGAGAAGGAAAGAGGGAAAAGAGGCGGGATTCAATTCTAAAAATTTAAACATTTTAATGTGAATGAAAAATTAACTTCTTTTTCATTTTGAAAAGCCTGATTTTTTTGATTCCAGACTTATCTTTGATATAAAATTCACATTTACGATTTCGAGTCAATTTTGATATTAGGGTAGC
>XB3
GGCTATAGTCATAGCGATTCTCCCATTCAACTATTTCAACCATTTTTGGGCACCTTATCACTATCAAATCATTGAAAGAAAGATATCATATTCGATCATCCACGGACGATCCTTTTTCTTTCTTTGCCCCCTCCAAAGAATTCTCTGATCAATTTTGTAAATGCATCATCATAGTCCATTTGTTGGTTCAAAGCATTCAATATATATAGAATGAATCTTTGTCTGGTCTCGAAACGAACTTAGCAAAGACCTTTTAGAGGGTAGGTAAGCTTTTCTTTTCTCCCTAGTATTTTCTCCCACAAGGATTGATTCCCCTTCCTTTTGATGTCCCTTTAACCCAATATTATTGAAATTCTTTGAATCCCCTTCTTAGATCCGTTTGAGTAATAGAAGTAACGTCTCTTATCCTTATTTCATCGGGATGCATCTATTTTACATTCTTCTTCCGTAAAAAATAGGGTATAAATTTATACATATGTATTTATAAACCAAGAAACTTTTCCAACTTATGGGGAGCAAGTAGTAGGAGAAGGAAAGAGGGAAAAGAGGCGGGATTCAATTCTAAAAATTTAAACATTTTAATGTGAATGAAAAATTAACTTCTTTTTCATTTTGAAAAGCCTGATTTTTTTGATTCCAGACTTATCTTTGATATAAAATTCACATTTACGATTTCGAGTCAATTTTGATATTAGGGTAGC
>XB4
GGCTATAGTCATAGCGATTCTCCCATTCAACTATTTCAACCATTTTTGGGCACCTTATCACTATCAAATCATTGAAAGAAAGATATCATATTCGATCATCCACGGACGATCCTTTTTCTTTCTTTGCCCCCTCCAAAGAATTCTCTGATCAATTTTGTAAATGCATCATCATAGTCCATTTGTTGGTTCAAAGCATTCAATATATATAGAATGAATCTTTGTCTGGTCTCGAAACGAACTTAGCAAAGACCTTTTAGAGGGTAGGTAAGCTTTTCTTTTCTCCCTAGTATTTTCTCCCACAAGGATTGATTCCCCTTCCTTTTGATGTCCCTTTAACCCAATATTATTGAAATTCTTTGAATCCCCTTCTTAGATCCGTTTGAGTAATAGAAGTAACGTCTCTTATCCTTATTTCATCGGGATGCATCTATTTTACATTCTTCTTCCGTAAAAAATAGGGTATAAATTTATACATATGTATTTATAAACCAAGAAACTTTTCCAACTTATGGGGAGCAAGTAGTAGGAGAAGGAAAGAGGGAAAAGAGGCGGGATTCAATTCTAAAAATTTAAACATTTTAATGTGAATGAAAAATTAACTTCTTTTTCATTTTGAAAAGCCTGATTTTTTTGATTCCAGACTTATCTTTGATATAAAATTCACATTTACGATTTCGAGTCAATTTTGATATTAGGGTAGC
>XB5
GGCTATAGTCATAGCGATTCTCCCATTCAACTATTTCAACCATTTTTGGGCACCTTATCACTATCAAATCATTGAAAGAAAGATATCATATTCGATCATCCACGGACGATCCTTTTTCTTTCTTTGCCCCCTCCAAAGAATTCTCTGATCAATTTTGTAAATGCATCATCATAGTCCATTTGTTGGTTCAAAGCATTCAATATATATAGAATGAATCTTTGTCTGGTCTCGAAACGAACTTAGCAAAGACCTTTTAGAGGGTAGGTAAGCTTTTCTTTTCTCCCTAGTATTTTCTCCCACAAGGATTGATTCCCCTTCCTTTTGATGTCCCTTTAACCCAATATTATTGAAATTCTTTGAATCCCCTTCTTAGATCCGTTTGAGTAATAGAAGTAACGTCTCTTATCCTTATTTCATCGGGATGCATCTATTTTACATTCTTCTTCCGTAAAAAATAGGGTATAAATTTATACATATGTATTTATAAACCAAGAAACTTTTCCAACTTATGGGGAGCAAGTAGTAGGAGAAGGAAAGAGGGAAAAGAGGCGGGATTCAATTCTAAAAATTTAAACATTTTAATGTGAATGAAAAATTAACTTCTTTTTCATTTTGAAAAGCCTGATTTTTTTGATTCCAGACTTATCTTTGATATAAAATTCACATTTACGATTTCGAGTCAATTTTGATATTAGGGTAGC
>XB6
GGCTATAGTCATAGCGATTCTCCCATTCAACTATTTCAACCATTTTTGGGCACCTTATCACTATCAAATCATTGAAAGAAAGATATCATATTCGATCATCCACGGACGATCCTTTTTCTTTCTTTGCCCCCTCCAAAGAATTCTCTGATCAATTTTGTAAATGCATCATCATAGTCCATTTGTTGGTTCAAAGCATTCAATATATATAGAATGAATCTTTGTCTGGTCTCGAAACGAACTTAGCAAAGACCTTTTAGAGGGTAGGTAAGCTTTTCTTTTCTCCCTAGTATTTTCTCCCACAAGGATTGATTCCCCTTCCTTTTGATGTCCCTTTAACCCAATATTATTGAAATTCTTTGAATCCCCTTCTTAGATCCGTTTGAGTAATAGAAGTAACGTCTCTTATCCTTATTTCATCGGGATGCATCTATTTTACATTCTTCTTCCGTAAAAAATAGGGTATAAATTTATACATATGTATTTATAAACCAAGAAACTTTTCCAACTTATGGGGAGCAAGTAGTAGGAGAAGGAAAGAGGGAAAAGAGGCGGGATTCAATTCTAAAAATTTAAACATTTTAATGTGAATGAAAAATTAACTTCTTTTTCATTTTGAAAAGCCTGATTTTTTTGATTCCAGACTTATCTTTGATATAAAATTCACATTTACGATTTCGAGTCAATTTTGATATTAGGGTAGC
>XB7
GGCTATAGTCATAGCGATTCTCCCATTCAACTATTTCAACCATTTTTGGGCACCTTATCACTATCAAATCATTGAAAGAAAGATATCATATTCGATCATCCACGGACGATCCTTTTTCTTTCTTTGCCCCCTCCAAAGAATTCTCTGATCAATTTTGTAAATGCATCATCATAGTCCATTTGTTGGTTCAAAGCATTCAATATATATAGAATGAATCTTTGTCTGGTCTCGAAACGAACTTAGCAAAGACCTTTTAGAGGGTAGGTAAGCTTTTCTTTTCTCCCTAGTATTTTCTCCCACAAGGATTGATTCCCCTTCCTTTTGATGTCCCTTTAACCCAATATTATTGAAATTCTTTGAATCCCCTTCTTAGATCCGTTTGAGTAATAGAAGTAACGTCTCTTATCCTTATTTCATCGGGATGCATCTATTTTACATTCTTCTTCCGTAAAAAATAGGGTATAAATTTATACATATGTATTTATAAACCAAGAAACTTTTCCAACTTATGGGGAGCAAGTAGTAGGAGAAGGAAAGAGGGAAAAGAGGCGGGATTCAATTCTAAAAATTTAAACATTTTAATGTGAATGAAAAATTAACTTCTTTTTCATTTTGAAAAGCCTGATTTTTTTGATTCCAGACTTATCTTTGATATAAAATTCACATTTACGATTTCGAGTCAATTTTGATATTAGGGTAGC
>XB8
GGCTATAGTCATAGCGATTCTCCCATTCAACTATTTCAACCATTTTTGGGCACCTTATCACTATCAAATCATTGAAAGAAAGATATCATATTCGATCATCCACGGACGATCCTTTTTCTTTCTTTGCCCCCTCCAAAGAATTCTCTGATCAATTTTGTAAATGCATCATCATAGTCCATTTGTTGGTTCAAAGCATTCAATATATATAGAATGAATCTTTGTCTGGTCTCGAAACGAACTTAGCAAAGACCTTTTAGAGGGTAGGTAAGCTTTTCTTTTCTCCCTAGTATTTTCTCCCACAAGGATTGATTCCCCTTCCTTTTGATGTCCCTTTAACCCAATATTATTGAAATTCTTTGAATCCCCTTCTTAGATCCGTTTGAGTAATAGAAGTAACGTCTCTTATCCTTATTTCATCGGGATGCATCTATTTTACATTCTTCTTCCGTAAAAAATAGGGTATAAATTTATACATATGTATTTATAAACCAAGAAACTTTTCCAACTTATGGGGAGCAAGTAGTAGGAGAAGGAAAGAGGGAAAAGAGGCGGGATTCAATTCTAAAAATTTAAACATTTTAATGTGAATGAAAAATTAACTTCTTTTTCATTTTGAAAAGCCTGATTTTTTTGATTCCAGACTTATCTTTGATATAAAATTCACATTTACGATTTCGAGTCAATTTTGATATTAGGGTAGC
>XB9
GGCTATAGTCATAGCGATTCTCCCATTCAACTATTTCAACCATTTTTGGGCACCTTATCACTATCAAATCATTGAAAGAAAGATATCATATTCGATCATCCACGGACGATCCTTTTTCTTTCTTTGCCCCCTCCAAAGAATTCTCTGATCAATTTTGTAAATGCATCATCATAGTCCATTTGTTGGTTCAAAGCATTCAATATATATAGAATGAATCTTTGTCTGGTCTCGAAACGAACTTAGCAAAGACCTTTTAGAGGGTAGGTAAGCTTTTCTTTTCTCCCTAGTATTTTCTCCCACAAGGATTGATTCCCCTTCCTTTTGATGTCCCTTTAACCCAATATTATTGAAATTCTTTGAATCCCCTTCTTAGATCCGTTTGAGTAATAGAAGTAACGTCTCTTATCCTTATTTCATCGGGATGCATCTATTTTACATTCTTCTTCCGTAAAAAATAGGGTATAAATTTATACATATGTATTTATAAACCAAGAAACTTTTCCAACTTATGGGGAGCAAGTAGTAGGAGAAGGAAAGAGGGAAAAGAGGCGGGATTCAATTCTAAAAATTTAAACATTTTAATGTGAATGAAAAATTAACTTCTTTTTCATTTTGAAAAGCCTGATTTTTTTGATTCCAGACTTATCTTTGATATAAAATTCACATTTACGATTTCGAGTCAATTTTGATATTAGGGTAGC
>XLC1
GGCTATAGTCATAGCGATTCTCCCATTCAACTATTTCAACCATTTTTGGGCACCTTATCACTATCAAATCATTGAAAGAAAGATATCATATTCGATCATCCACGGACGATCCTTTTTCTTTCTTTGCCCCCTCCAAAGAATTCTCTGATCAATTTTGTAAATGCATCATCATAGTCCATTTGTTGGTTCAAAGCATTCAATATATATAGAATGAATCTTTGTCTGGTCTCGAAACGAACTTAGCAAAGACCTTTTAGAGGGTAGGTAAGCTTTTCTTTTCTCCCTAGTATTTTCTCCCACAAGGATTGATTCCCCTTCCTTTTGATGTCCCTTTAACCCAATATTATTGAAATTCTTTGAATCCCCTTCTTAGATCCGTTTGAGTAATAGAAGTAACGTCTCTTATCCTTATTTCATCGGGATGCATCTATTTTACATTCTTCTTCCGTAAAAAATAGGGTATAAATTTATACATATGTATTTATAAACCAAGAAACTTTTCCAACTTATGGGGAGCAAGTAGTAGGAGAAGGAAAGAGGGAAAAGAGGCGGGATTCAATTCTAAAAATTTAAACATTTTAATGTGAATGAAAAATTAACTTCTTTTTCATTTTGAAAAGCCTGATTTTTTTGATTCCAGACTTATCTTTGATATAAAATTCACATTTACGATTTCGAGTCAATTTTGATATTAGGGTAGC
>XLC10
GGCTATAGTCATAGCGATTCTCCCATTCAACTATTTCAACCATTTTTGGGCACCTTATCACTATCAAATCATTGAAAGAAAGATATCATATTCGATCATCCACGGACGATCCTTTTTCTTTCTTTGCCCCCTCCAAAGAATTCTCTGATCAATTTTGTAAATGCATCATCATAGTCCATTTGTTGGTTCAAAGCATTCAATATATATAGAATGAATCTTTGTCTGGTCTCGAAACGAACTTAGCAAAGACCTTTTAGAGGGTAGGTAAGCTTTTCTTTTCTCCCTAGTATTTTCTCCCACAAGGATTGATTCCCCTTCCTTTTGATGTCCCTTTAACCCAATATTATTGAAATTCTTTGAATCCCCTTCTTAGATCCGTTTGAGTAATAGAAGTAACGTCTCTTATCCTTATTTCATCGGGATGCATCTATTTTACATTCTTCTTCCGTAAAAAATAGGGTATAAATTTATACATATGTATTTATAAACCAAGAAACTTTTCCAACTTATGGGGAGCAAGTAGTAGGAGAAGGAAAGAGGGAAAAGAGGCGGGATTCAATTCTAAAAATTTAAACATTTTAATGTGAATGAAAAATTAACTTCTTTTTCATTTTGAAAAGCCTGATTTTTTTGATTCCAGACTTATCTTTGATATAAAATTCACATTTACGATTTCGAGTCAATTTTGATATTAGGGTAGC
>XLC13
GGCTATAGTCATAGCGATTCTCCCATTCAACTATTTCAACCATTTTTGGGCACCTTATCACTATCAAATCATTGAAAGAAAGATATCATATTCGATCATCCACGGACGATCCTTTTTCTTTCTTTGCCCCCTCCAAAGAATTCTCTGATCAATTTTGTAAATGCATCATCATAGTCCATTTGTTGGTTCAAAGCATTCAATATATATAGAATGAATCTTTGTCTGGTCTCGAAACGAACTTAGCAAAGACCTTTTAGAGGGTAGGTAAGCTTTTCTTTTCTCCCTAGTATTTTCTCCCACAAGGATTGATTCCCCTTCCTTTTGATGTCCCTTTAACCCAATATTATTGAAATTCTTTGAATCCCCTTCTTAGATCCGTTTGAGTAATAGAAGTAACGTCTCTTATCCTTATTTCATCGGGATGCATCTATTTTACATTCTTCTTCCGTAAAAAATAGGGTATAAATTTATACATATGTATTTATAAACCAAGAAACTTTTCCAACTTATGGGGAGCAAGTAGTAGGAGAAGGAAAGAGGGAAAAGAGGCGGGATTCAATTCTAAAAATTTAAACATTTTAATGTGAATGAAAAATTAACTTCTTTTTCATTTTGAAAAGCCTGATTTTTTTGATTCCAGACTTATCTTTGATATAAAATTCACATTTACGATTTCGAGTCAATTTTGATATTAGGGTAGC
>XLC15
GGCTATAGTCATAGCGATTCTCCCATTCAACTATTTCAACCATTTTTGGGCACCTTATCACTATCAAATCATTGAAAGAAAGATATCATATTCGATCATCCACGGACGATCCTTTTTCTTTCTTTGCCCCCTCCAAAGAATTCTCTGATCAATTTTGTAAATGCATCATCATAGTCCATTTGTTGGTTCAAAGCATTCAATATATATAGAATGAATCTTTGTCTGGGCTCGAAACGAACTTAGCAAAGACCTTTTAGAGGGTAGGTAAGCTTTTCTTTTCTCCCTAGTATTTTCTCCCACAAGGATTGATTCCCCTTCCTTTTGATGTCCCTTTAACCCAATATTATTGAAATTCTTTGAATCCCCTTCTTAGATCCGTTTGAGTAATAGAAGTAACGTCTCTTATCCTTATTTCATCGGGATGCATCTATTTTACATTCTTCTTCCGTAAAAAATAGGGTATAAATTTATACATATGTATTTATAAACCAAGAAACTTTTCCAACTTATGGGGAGCAAGTAGTAGGAGAAGGAAAGAGGGAAAAGAGGCGGAATTCAAGTCTAAAAATTTAAACATTTTAATGTGAATGAAAAATTAACTTCTTTTTCATTTTGAAAAGACTGATTTTTTTGATTCCAGACTTATCTTTGATATAAAATTCACATTTACGATTTCGAGTCAATTTTGATATTAGGGTAGC
>XLC19
GGCTATAGTCATAGCGATTCTCCCATTCAACTATTTCAACCATTTTTGGGCACCTTATCACTATCAAATCATTGAAAGAAAGATATCATATTCGATCATCCACGGACGATCCTTTTTCTTTCTTTGCCCCCTCCAAAGAATTCTCTGATCAATTTTGTAAATGCATCATCATAGTCCATTTGTTGGTTCAAAGCATTCAATATATATAGAATGAATCTTTGTCTGGTCTCGAAACGAACTTAGCAAAGACCTTTTAGAGGGTAGGTAAGCTTTTCTTTTCTCCCTAGTATTTTCTCCCACAAGGATTGATTCCCCTTCCTTTTGATGTCCCTTTAACCCAATATTATTGAAATTCTTTGAATCCCCTTCTTAGATCCGTTTGAGTAATAGAAGTAACGTCTCTTATCCTTATTTCATCGGGATGCATCTATTTTACATTCTTCTTCCGTAAAAAATAGGGTATAAATTTATACATATGTATTTATAAACCAAGAAACTTTTCCAACTTATGGGGAGCAAGTAGTAGGAGAAGGAAAGAGGGAAAAGAGGCGGGATTCAATTCTAAAAATTTAAACATTTTAATGTGAATGAAAAATTAACTTCTTTTTCATTTTGAAAAGCCTGATTTTTTTGATTCCAGACTTATCTTTGATATAAAATTCACATTTACGATTTCGAGTCAATTTTGATATTAGGGTAGC
>XLC2
GGCTATAGTCATAGCGATTCTCCCATTCAACTATTTCAACCATTTTTGGGCACCTTATCACTATCAAATCATTGAAAGAAAGATATCATATTCGATCATCCACGGACGATCCTTTTTCTTTCTTTGCCCCCTCCAAAGAATTCTCTGATCAATTTTGTAAATGCATCATCATAGTCCATTTGTTGGTTCAAAGCATTCAATATATATAGAATGAATCTTTGTCTGGTCTCGAAACGAACTTAGCAAAGACCTTTTAGAGGGTAGGTAAGCTTTTCTTTTCTCCCTAGTATTTTCTCCCACAAGGATTGATTCCCCTTCCTTTTGATGTCCCTTTAACCCAATATTATTGAAATTCTTTGAATCCCCTTCTTAGATCCGTTTGAGTAATAGAAGTAACGTCTCTTATCCTTATTTCATCGGGATGCATCTATTTTACATTCTTCTTCCGTAAAAAATAGGGTATAAATTTATACATATGTATTTATAAACCAAGAAACTTTTCCAACTTATGGGGAGCAAGTAGTAGGAGAAGGAAAGAGGGAAAAGAGGCGGGATTCAATTCTAAAAATTTAAACATTTTAATGTGAATGAAAAATTAACTTCTTTTTCATTTTGAAAAGCCTGATTTTTTTGATTCCAGACTTATCTTTGATATAAAATTCACATTTACGATTTCGAGTCAATTTTGATATTAGGGTAGC
>XLC20
GGCTATAGTCATAGCGATTCTCCCATTCAACTATTTCAACCATTTTTGGGCACCTTATCACTATCAAATCATTGAAAGAAAGATATCATATTCGATCATCCACGGACGATCCTTTTTCTTTCTTTGCCCCCTCCAAAGAATTCTCTGATCAATTTTGTAAATGCATCATCATAGTCCATTTGTTGGTTCAAAGCATTCAATATATATAGAATGAATCTTTGTCTGGTCTCGAAACGAACTTAGCAAAGACCTTTTAGAGGGTAGGTAAGCTTTTCTTTTCTCCCTAGTATTTTCTCCCACAAGGATTGATTCCCCTTCCTTTTGATGTCCCTTTAACCCAATATTATTGAAATTCTTTGAATCCCCTTCTTAGATCCGTTTGAGTAATAGAAGTAACGTCTCTTATCCTTATTTCATCGGGATGCATCTATTTTACATTCTTCTTCCGTAAAAGATAGGGTATAAATTTATACATATGTATTTATAAACCAAGAAACTTTTCCAACTTATGGGGAGCAAGTAGTAGGAGAAGGAAAGAGGGAAAAGAGGCGGGATTCAATTCTAAAAATTTAAACATTTTAATGTGAATGAGAAATTAACTTCTTTTTCATTTTGAAAAGCCTGATTTTTTTGATTCCAGACTTATCTTTGATATAAAATTCACATTTACGATTTCGAGTCAATTTTGATATTAGGGTAGC
>XLC22
GGCTATAGTCATAGCGATTCTCCCATTCAACTATTTCAACCATTTTTGGGCACCTTATCACTATCAAATCATTGAAAGAAAGATATCATATTCGATCATCCACGGACGATCCTTTTTCTTTCTTTGCCCCCTCCAAAGAATTCTCTGATCAATTTTGTAAATGCATCATCATAGTCCATTTGTTGGTTCAAAGCATTCAATATATATAGAATGAATCTTTGTCTGGTCTCGAAACGAACTTAGCAAAGACCTTTTAGAGGGTAGGTAAGCTTTTCTTTTCTCCCTAGTATTTTCTCCCACAAGGATTGATTCCCCTTCCTTTTGATGTCCCTTTAACCCAATATTATTGAAATTCTTTGAATCCCCTTCTTAGATCCGTTTGAGTAATAGAAGTAACGTCTCTTATCCTTATTTCATCGGGATGCATCTATTTTACATTCTTCTTCCGTAAAAAATAGGGTATAAATTTATACATATGTATTTATAAACCAAGAAACTTTTCCAACTTATGGGGAGCAAGTAGTAGGAGAAGGAAAGAGGGAAAAGAGGCGGGATTCAATTCTAAAAATTTAAACATTTTAATGTGAATGAAAAATTAACTTCTTTTTCATTTTGAAAAGCCTGATTTTTTTGATTCCAGACTTATCTTTGATATAAAATTCACATTTACGATTTCGAGTCAATTTTGATATTAGGGTAGC
>XLC23
GGCTATAGTCATAGCGATTCTCCCATTCAACTATTTCAACCATTTTTGGGCACCTTATCACTATCAAATCATTGAAAGAAAGATATCATATTCGATCATCCACGGACGATCCTTTTTCTTTCTTTGCCCCCTCCAAAGAATTCTCTGATCAATTTTGTAAATGCATCATCATAGTCCATTTGTTGGTTCAAAGCATTCAATATATATAGAATGAATCTTTGTCTGGTCTCGAAACGAACTTAGCAAAGACCTTTTAGAGGGTAGGTAAGCTTTTCTTTTCTCCCTAGTATTTTCTCCCACAAGGATTGATTCCCCTTCCTTTTGATGTCCCTTTAACCCAATATTATTGAAATTCTTTGAATCCCCTTCTTAGATCCGTTTGAGTAATAGAAGTAACGTCTCTTATCCTTATTTCATCGGGATGCATCTATTTTACATTCTTCTTCCGTAAAAAATAGGGTATAAATTTATACATATGTATTTATAAACCAAGAAACTTTTCCAACTTATGGGGAGCAAGTAGTAGGAGAAGGAAAGAGGGAAAAGAGGCGGGATTCAATTCTAAAAATTTAAACATTTTAATGTGAATGAAAAATTAACTTCTTTTTCATTTTGAAAAGCCTGATTTTTTTGATTCCAGACTTATCTTTGATATAAAATTCACATTTACGATTTCGAGTCAATTTTGATATTAGGGTAGC
>XLC24
GGCTATAGTCATAGCGATTCTCCCATTCAACTATTTCAACCATTTTTGGGCACCTTATCACTATCAAATCATTGAAAGAAAGATATCATATTCGATCATCCACGGACGATCCTTTTTCTTTCTTTGCCCCCTCCAAAGAATTCTCTGATCAATTTTGTAAATGCATCATCATAGTCCATTTGTTGGTTCAAAGCATTCAATATATATAGAATGAATCTTTGTCTGGTCTCGAAACGAACTTAGCAAAGACCTTTTAGAGGGTAGGTAAGCTTTTCTTTTCTCCCTAGTATTTTCTCCCACAAGGATTGATTCCCCTTCCTTTTGATGTCCCTTTAACCCAATATTATTGAAATTCTTTGAATCCCCTTCTTAGATCCGTTTGAGTAATAGAAGTAACGTCTCTTATCCTTATTTCATCGGGATGCATCTATTTTACATTCTTCTTCCGTAAAAAATAGGGTATAAATTTATACATATGTATTTATAAACCAAGAAACTTTTCCAACTTATGGGGAGCAAGTAGTAGGAGAAGGAAAGAGGGAAAAGAGGCGGGATTCAATTCTAAAAATTTAAACATTTTAATGTGAATGAAAAATTAACTTCTTTTTCATTTTGAAAAGCCTGATTTTTTTGATTCCAGACTTATCTTTGATATAAAATTCACATTTACGATTTCGAGTCAATTTTGATATTAGGGTAGC
>XLC25
GGCTATAGTCATAGCGATTCTCCCATTCAACTATTTCAACCATTTTTGGGCACCTTATCACTATCAAATCATTGAAAGAAAGATATCATATTCGATCATCCACGGACGATCCTTTTTCTTTCTTTGCCCCCTCCAAAGAATTCTCTGATCAATTTTGTAAATGCATCATCATAGTCCATTTGTTGGTTCAAAGCATTCAATATATATAGAATGAATCTTTGTCTGGTCTCGAAACGAACTTAGCAAAGACCTTTTAGAGGGTAGGTAAGCTTTTCTTTTCTCCCTAGTATTTTCTCCCACAAGGATTGATTCCCCTTCCTTTTGATGTCCCTTTAACCCAATATTATTGAAATTCTTTGAATCCCCTTCTTAGATCCGTTTGAGTAATAGAAGTAACGTCTCTTATCCTTATTTCATCGGGATGCATCTATTTTACATTCTTCTTCCGTAAAAAATAGGGTATAAATTTATACATATGTATTTATAAACCAAGAAACTTTTCCAACTTATGGGGAGCAAGTAGTAGGAGAAGGAAAGAGGGAAAAGAGGCGGGATTCAATTCTAAAAATTTAAACATTTTAATGTGAATGAAAAATTAACTTCTTTTTCATTTTGAAAAGCCTGATTTTTTTGATTCCAGACTTATCTTTGATATAAAATTCACATTTACGATTTCGAGTCAATTTTGATATTAGGGTAGC
>XLC26
GGCTATAGTCATAGCGATTCTCCCATTCAACTATTTCAACCATTTTTGGGCACCTTATCACTATCAAATCATTGAAAGAAAGATATCATATTCGATCATCCACGGACGATCCTTTTTCTTTCTTTGCCCCCTCCAAAGAATTCTCTGATCAATTTTGTAAATGCATCATCATAGTCCATTTGTTGGTTCAAAGCATTCAATATATATAGAATGAATCTTTGTCTGGTCTCGAAACGAACTTAGCAAAGACCTTTTAGAGGGTAGGTAAGCTTTTCTTTTCTCCCTAGTATTTTCTCCCACAAGGATTGATTCCCCTTCCTTTTGATGTCCCTTTAACCCAATATTATTGAAATTCTTTGAATCCCCTTCTTAGATCCGTTTGAGTAATAGAAGTAACGTCTCTTATCCTTATTTCATCGGGATGCATCTATTTTACATTCTTCTTCCGTAAAAAATAGGGTATAAATTTATACATATGTATTTATAAACCAAGAAACTTTTCCAACTTATGGGGAGCAAGTAGTAGGAGAAGGAAAGAGGGAAAAGAGGCGGGATTCAATTCTAAAAATTTAAACATTTTAATGTGAATGAAAAATTAACTTCTTTTTCATTTTGAAAAGCCTGATTTTTTTGATTCCAGACTTATCTTTGATATAAAATTCACATTTACGATTTCGAGTCAATTTTGATATTAGGGTAGC
>XLC28
GGCTATAGTCATAGCGATTCTCCCATTCAACTATTTCAACCATTTTTGGGCACCTTATCACTATCAAATCATTGAAAGAAAGATATCATATTCGATCATCCACGGACGATCCTTTTTCTTTCTTTGCCCCCTCCAAAGAATTCTCTGATCAATTTTGTAAATGCATCATCATAGTCCATTTGTTGGTTCAAAGCATTCAATATATATAGAATGAATCTTTGTCTGGTCTCGAAACGAACTTAGCAAAGACCTTTTAGAGGGTAGGTAAGCTTTTCTTTTCTCCCTAGTATTTTCTCCCACAAGGATTGATTCCCCTTCCTTTTGATGTCCCTTTAACCCAATATTATTGAAATTCTTTGAATCCCCTTCTTAGATCCGTTTGAGTAATAGAAGTAACGTCTCTTATCCTTATTTCATCGGGATGCATCTATTTTACATTCTTCTTCCGTAAAAAATAGGGTATAAATTTATACATATGTATTTATAAACCAAGAAACTTTTCCAACTTATGGGGAGCAAGTAGTAGGAGAAGGAAAGAGGGAAAAGAGGCGGGATTCAATTCTAAAAATTTAAACATTTTAATGTGAATGAAAAATTAACTTCTTTTTCATTTTGAAAAGCCTGATTTTTTTGATTCCAGACTTATCTTTGATATAAAATTCACATTTACGATTTCGAGTCAATTTTGATATTAGGGTAGC
>XLC4
GGCTATAGTCATAGCGATTCTCCCATTCAACTATTTCAACCATTTTTGGGCACCTTATCACTATCAAATCATTGAAAGAAAGATATCATATTCGATCATCCACGGACGATCCTTTTTCTTTCTTTGCCCCCTCCAAAGAATTCTCTGATCAATTTTGTAAATGCATCATCATAGTCCATTTGTTGGTTCAAAGCATTCAATATATATAGAATGAATCTTTGTCTGGTCTCGAAACGAACTTAGCAAAGACCTTTTAGAGGGTAGGTAAGCTTTTCTTTTCTCCCTAGTATTTTCTCCCACAAGGATTGATTCCCCTTCCTTTTGATGTCCCTTTAACCCAATATTATTGAAATTCTTTGAATCCCCTTCTTAGATCCGTTTGAGTAATAGAAGTAACGTCTCTTATCCTTATTTCATCGGGATGCATCTATTTTACATTCTTCTTCCGTAAAAAATAGGGTATAAATTTATACATATGTATTTATAAACCAAGAAACTTTTCCAACTTATGGGGAGCAAGTAGTAGGAGAAGGAAAGAGGGAAAAGAGGCGGGATTCAATTCTAAAAATTTAAACATTTTAATGTGAATGAAAAATTAACTTCTTTTTCATTTTGAAAAGCCTGATTTTTTTGATTCCAGACTTATCTTTGATATAAAATTCACATTTACGATTTCGAGTCAATTTTGATATTAGGGTAGC
>XLC8
GGCTATAGTCATAGCGATTCTCCCATTCAACTATTTCAACCATTTTTGGGCACCTTATCACTATCAAATCATTGAAAGAAAGATATCATATTCGATCATCCACGGACGATCCTTTTTCTTTCTTTGCCCCCTCCAAAGAATTCTCTGATCAATTTTGTAAATGCATCATCATAGTCCATTTGTTGGTTCAAAGCATTCAATATATATAGAATGAATCTTTGTCTGGTCTCGAAACGAACTTAGCAAAGACCTTTTAGAGGGTAGGTAAGCTTTTCTTTTCTCCCTAGTATTTTCTCCCACAAGGATTGATTCCCCTTCCTTTTGATGTCCCTTTAACCCAATATTATTGAAATTCTTTGAATCCCCTTCTTAGATCCGTTTGAGTAATAGAAGTAACGTCTCTTATCCTTATTTCATCGGGATGCATCTATTTTACATTCTTCTTCCGTAAAAAATAGGGTATAAATTTATACATATGTATTTATAAACCAAGAAACTTTTCCAACTTATGGGGAGCAAGTAGTAGGAGAAGGAAAGAGGGAAAAGAGGCGGGATTCAATTCTAAAAATTTAAACATTTTAATGTGAATGAAAAATTAACTTCTTTTTCATTTTGAAAAGCCTGATTTTTTTGATTCCAGACTTATCTTTGATATAAAATTCACATTTACGATTTCGAGTCAATTTTGATATTAGGGTAGC
