# Supplementary material for: Phylogeography of the rare and endangered lycophyte Isoetes yunguiensis
Source: PeerJ. 2020 Jan 3;8:e8270. doi: 10.7717/peerj.8270 (PMC6944106; doi:10.7717/peerj.8270)
Supplement: Supplemental Information 4 [file peerj-08-8270-s004.fas]

>BSH11
CCTTGGCAAGGAGGAATTTTACCATTAAACCATACCCGCAACTGCTTTTATCTCATTCTCCACTATATTAGTAGATTTACTTGTATATAGTCAATTATTGATTAATAATGCAAATTTAAATTACTTATTCTTTATATTGAAAGACGGAACGAATCGGTAATGGAACCCAACCC-TCCCCTGGGAAACACTTTAGATTTTGTGCCTCAGTGTTTTAATTCAACCAA-GGGGGGGGGGATGCTGCAACTTAGCCAAAAACTTAGGATATGGAGGAGTTAAGGATACCTACTAAAAAGACTGATCCGATCCGTGGCGAAGCACCCGAAAATACGACATTTTTGTTACTTGACCAACCGTTAGGAGAGGCAGGCACAACAGGCACACCAATTACTGGGAGAAATGAAATCGCGATTAATGCAAACACAGCCAACTGAAAGGCAATAGTCATGGTTGTGGTTTTCCAGGTTCTTAACGAATGAAACGGATTATACCATCTGATCCCTATCTGGCATAGATCTTGAAAACCAAGCCAAATGTATCATATAAACAATTTAATTCGACTATATTTATAATTGAGCCTTATTAACTTCTCCCATCTCCAGATGATGCTTTTTTGCATCTCTTTCAAAAGAGAGATATTATATATTATTCACACAATATAAATATTTACTAATAATTATGGTACCGATATTATAGATGCTACCGAAAGAAGTTACATAGAATGGATTTTAGGAGAGATGGCCGAGTGGTTTATGGCTCCGGTCT
>BSH12
CCTTGGCAAGGAGGAATTTTACCATTAAACCATACCCGCAACTGCTTTTATCTCATTCTCCACTATATTAGTAGATTTACTTGTATATAGTCAATTATTGATTAATAATGCAAATTTAAATTACTTATTCTTTATATTGAAAGACGGAACGAATCGGTAATGGAACCCAACCCCTCCCCTGGGAAACACTTTAGATTTTGTGCCTCAGTGTTTTAATTCAACCAA-GGGGGGGGGGATGCTGCAACTTAGCCAAAAACTTAGGATATGGAGGAGTTAAGGATACCTACTAAAAAGACTGATCCGATCCGTGGCGAAGCACCCGAAAATACGACATTTTTGTTACTTGACCAACCGTTAGGAGAGGCAGGCACAACAGGCACACCAATTACTGGGAGAAATGAAATCGCGATTAATGCAAACACAGCCAACTGAAAGGCAATAGTCATGGTTGTGGTTTTCCAGGTTCTTAACGAATGAAACGGATTATACCATCTGATCCCTATCTGGCATAGATCTTGAAAACCAAGCCAAATGTATCATATAAACAATTTAATTCGACTATATTTATAATTGAGCCTTATTAACTTCTCCCATCTCCAGATGATGCTTTTTTGCATCTCTTTCAAAAGAGAGATATTATATATTATTCACACAATATAAATATTTACTAATAATTATGGTACCGATATTATAGATGCTACCGAAAGAAGTTACATAGAATGGATTTTAGGAGAGATGGCCGAGTGGTTTATGGCTCCGGTCT
>BSH13
CCTTGGCAAGGAGGAATTTTACCATTAAACCATACCCGCAACTGCTTTTATCTCATTCTCCACTATATTAGTAGATTTACTTGTATATAGTCAATTATTGATTAATAATGCAAATTTAAATTACTTATTCTTTATATTGAAAGACGGAACGAATCGGTAATGGAACCCAA-CCCTCCCCTGGGAAACACTTTAGATTTTGTGCCTCAGTGTTTTAATTCAACCAA-GGGGGGGGGGATGCTGCAACTTAGCCAAAAACTTAGGATATGGAGGAGTTAAGGATACCTACTAAAAAGACTGATCCGATCCGTGGCGAAGCACCCGAAAATACGACATTTTTGTTACTTGACCAACCGTTAGGAGAGGCAGGCACAACAGGCACACCAATTACTGGGAGAAATGAAATCGCGATTAATGCAAACACAGCCAACTGAAAGGCAATAGTCATGGTTGTGGTTTTCCAGGTTCTTAACGAATGAAACGGATTATACCATCTGATCCCTATCTGGCATAGATCTTGAAAACCAAGCCAAATGTATCATATAAACAATTTAATTCGACTATATTTATAATTGAGCCTTATTAACTTCTCCCATCTCCAGATGATGCTTTTTTGCATCTCTTTCAAAAGAGAGATATTATATATTATTCACACAATATAAATATTTACTAATAATTATGGTACCGATATTATAGATGCTACCGAAAGAAGTTACATAGAATGGATTTTAGGAGAGATGGCCGAGTGGTTTATGGCTCCGGTCT
>BSH15
CCTTGGCAAGGAGGAATTTTACCATTAAACCATACCCGCAACTGCTTTTATCTCATTCTCCACTATATTAGTAGATTTACTTGTATATAGTCAATTATTGATTAATAATGCAAATTTAAATTACTTATTCTTTATATTGAAAGACGGAACGAATCGGTAATGGAACCCAA-CCCTCCCCTGGGAAACACTTTAGATTTTGTGCCTCAGTGTTTTAATTCAACCAA-GGGGGGGGGGATGCTGCAACTTAGCCAAAAACTTAGGATATGGAGGAGTTAAGGATACCTACTAAAAAGACTGATCCGATCCGTGGCGAAGCACCCGAAAATACGACATTTTTGTTACTTGACCAACCGTTAGGAGAGGCAGGCACAACAGGCACACCAATTACTGGGAGAAATGAAATCGCGATTAATGCAAACACAGCCAACTGAAAGGCAATAGTCATGGTTGTGGTTTTCCAGGTTCTTAACGAATGAAACGGATTATACCATCTGATCCCTATCTGGCATAGATCTTGAAAACCAAGCCAAATGTATCATATAAACAATTTAATTCGACTATATTTATAATTGAGCCTTATTAACTTCTCCCATCTCCAGATGATGCTTTTTTGCATCTCTTTCAAAAGAGAGATATTATATATTATTCACACAATATAAATATTTACTAATAATTATGGTACCGATATTATAGATGCTACCGAAAGAAGTTACATAGAATGGATTTTAGGAGAGATGGCCGAGTGGTTTATGGCTCCGGTCT
>BSH2
CCTTGGCAAGGAGGAATTTTACCATTAAACCATACCCGCAACTGCTTTTATCTCATTCTCCACTATATTAGTAGATTTACTTGTATATAGTCAATTATTGATTAATAATGCAAATTTAAATTACTTATTCTTTATATTGAAAGACGGAACGAATCGGTAATGGAACCCAA-CCCTCCCCTGGGAAACACTTTAGATTTTGTGCCTCAGTGTTTTAATTCAACCAA-GGGGGGGGGGATGCTGCAACTTAGCCAAAAACTTAGGATATGGAGGAGTTAAGGATACCTACTAAAAAGACTGATCCGATCCGTGGCGAAGCACCCGAAAATACGACATTTTTGTTACTTGACCAACCGTTAGGAGAGGCAGGCACAACAGGCACACCAATTACTGGGAGAAATGAAATCGCGATTAATGCAAACACAGCCAACTGAAAGGCAATAGTCATGGTTGTGGTTTTCCAGGTTCTTAACGAATGAAACGGATTATACCATCTGATCCCTATCTGGCATAGATCTTGAAAACCAAGCCAAATGTATCATATAAACAATTTAATTCGACTATATTTATAATTGAGCCTTATTAACTTCTCCCATCTCCAGATGATGCTTTTTTGCATCTCTTTCAAAAGAGAGATATTATATATTATTCACACAATATAAATATTTACTAATAATTATGGTACCGATATTATAGATGCTACCGAAAGAAGTTACATAGAATGGATTTTAGGAGAGATGGCCGAGTGGTTTATGGCTCCGGTCT
>BSH3
CCTTGGCAAGGAGGAATTTTACCATTAAACCATACCCGCAACTGCTTTTATCTCATTCTCCACTATATTAGTAGATTTACTTGTATATAGTCAATTATTGATTAATAATGCAAATTTAAATTACTTATTCTTTATATTGAAAGACGGAACGAATCGGTAATGGAACCCAACCC-TCCCCTGGGAAACACTTTAGATTTTGTGCCTCAGTGTTTTAATTCAACCAA-GGGGGGGGGGATGCTGCAACTTAGCCAAAAACTTAGGATATGGAGGAGTTAAGGATACCTACTAAAAAGACTGATCCGATCCGTGGCGAAGCACCCGAAAATACGACATTTTTGTTACTTGACCAACCGTTAGGAGAGGCAGGCACAACAGGCACACCAATTACTGGGAGAAATGAAATCGCGATTAATGCAAACACAGCCAACTGAAAGGCAATAGTCATGGTTGTGGTTTTCCAGGTTCTTAACGAATGAAACGGATTATACCATCTGATCCCTATCTGGCATAGATCTTGAAAACCAAGCCAAATGTATCATATAAACAATTTAATTCGACTATATTTATAATTGAGCCTTATTAACTTCTCCCATCTCCAGATGATGCTTTTTTGCATCTCTTTCAAAAGAGAGATATTATATATTATTCACACAATATAAATATTTACTAATAATTATGGTACCGATATTATAGATGCTACCGAAAGAAGTTACATAGAATGGATTTTAGGAGAGATGGCCGAGTGGTTTATGGCTCCGGTCT
>BSH4
CCTTGGCAAGGAGGAATTTTACCATTAAACCATACCCGCAACTGCTTTTATCTCATTCTCCACTATATTAGTAGATTTACTTGTATATAGTCAATTATTGATTAATAATGCAAATTTAAATTACTTATTCTTTATATTGAAAGACGGAACGAATCGGTAATGGAACCCAACCCCTCCCCTGGGAAACACTTTAGATTTTGTGCCTCAGTGTTTTAATTCAACCAA-GGGGGGGGGGATGCTGCAACTTAGCCAAAAACTTAGGATATGGAGGAGTTAAGGATACCTACTAAAAAGACTGATCCGATCCGTGGCGAAGCACCCGAAAATACGACATTTTTGTTACTTGACCAACCGTTAGGAGAGGCAGGCACAACAGGCACACCAATTACTGGGAGAAATGAAATCGCGATTAATGCAAACACAGCCAACTGAAAGGCAATAGTCATGGTTGTGGTTTTCCAGGTTCTTAACGAATGAAACGGATTATACCATCTGATCCCTATCTGGCATAGATCTTGAAAACCAAGCCAAATGTATCATATAAACAATTTAATTCGACTATATTTATAATTGAGCCTTATTAACTTCTCCCATCTCCAGATGATGCTTTTTTGCATCTCTTTCAAAAGAGAGATATTATATATTATTCACACAATATAAATATTTACTAATAATTATGGTACCGATATTATAGATGCTACCGAAAGAAGTTACATAGAATGGATTTTAGGAGAGATGGCCGAGTGGTTTATGGCTCCGGTCT
>BSH5
CCTTGGCAAGGAGGAATTTTACCATTAAACCATACCCGCAACTGCTTTTATCTCATTCTCCACTATATTAGTAGATTTACTTGTATATAGTCAATTATTGATTAATAATGCAAATTTAAATTACTTATTCTTTATATTGAAAGACGGAACGAATCGGTAATGGAACCCAACCC-TCCCCTGGGAAACACTTTAGATTTTGTGCCTCAGTGTTTTAATTCAACCAA-GGGGGGGGGGATGCTGCAACTTAGCCAAAAACTTAGGATATGGAGGAGTTAAGGATACCTACTAAAAAGACTGATCCGATCCGTGGCGAAGCACCCGAAAATACGACATTTTTGTTACTTGACCAACCGTTAGGAGAGGCAGGCACAACAGGCACACCAATTACTGGGAGAAATGAAATCGCGATTAATGCAAACACAGCCAACTGAAAGGCAATAGTCATGGTTGTGGTTTTCCAGGTTCTTAACGAATGAAACGGATTATACCATCTGATCCCTATCTGGCATAGATCTTGAAAACCAAGCCAAATGTATCATATAAACAATTTAATTCGACTATATTTATAATTGAGCCTTATTAACTTCTCCCATCTCCAGATGATGCTTTTTTGCATCTCTTTCAAAAGAGAGATATTATATATTATTCACACAATATAAATATTTACTAATAATTATGGTACCGATATTATAGATGCTACCGAAAGAAGTTACATAGAATGGATTTTAGGAGAGATGGCCGAGTGGTTTATGGCTCCGGTCT
>BSH7
CCTTGGCAAGGAGGAATTTTACCATTAAACCATACCCGCAACTGCTTTTATCTCATTCTCCACTATATTAGTAGATTTACTTGTATATAGTCAATTATTGATTAATAATGCAAATTTAAATTACTTATTCTTTATATTGAAAGACGGAACGAATCGGTAATGGAACCCAACCCCTCCCCTGGGAAACACTTTAGATTTTGTGCCTCAGTGTTTTAATTCAACCAA-GGGGGGGGGGATGCTGCAACTTAGCCAAAAACTTAGGATATGGAGGAGTTAAGGATACCTACTAAAAAGACTGATCCGATCCGTGGCGAAGCACCCGAAAATACGACATTTTTGTTACTTGACCAACCGTTAGGAGAGGCAGGCACAACAGGCACACCAATTACTGGGAGAAATGAAATCGCGATTAATGCAAACACAGCCAACTGAAAGGCAATAGTCATGGTTGTGGTTTTCCAGGTTCTTAACGAATGAAACGGATTATACCATCTGATCCCTATCTGGCATAGATCTTGAAAACCAAGCCAAATGTATCATATAAACAATTTAATTCGACTATATTTATAATTGAGCCTTATTAACTTCTCCCATCTCCAGATGATGCTTTTTTGCATCTCTTTCAAAAGAGAGATATTATATATTATTCACACAATATAAATATTTACTAATAATTATGGTACCGATATTATAGATGCTACCGAAAGAAGTTACATAGAATGGATTTTAGGAGAGATGGCCGAGTGGTTTATGGCTCCGGTCT
>BSH8
CCTTGGCAAGGAGGAATTTTACCATTAAACCATACCCGCAACTGCTTTTATCTCATTCTCCACTATATTAGTAGATTTACTTGTATATAGTCAATTATTGATTAATAATGCAAATTTAAATTACTTATTCTTTATATTGAAAGACGGAACGAATCGGTAATGGAACCCAA-CCCTCCCCTGGGAAACACTTTAGATTTTGTGCCTCAGTGTTTTAATTCAACCAA-GGGGGGGGGGATGCTGCAACTTAGCCAAAAACTTAGGATATGGAGGAGTTAAGGATACCTACTAAAAAGACTGATCCGATCCGTGGCGAAGCACCCGAAAATACGACATTTTTGTTACTTGACCAACCGTTAGGAGAGGCAGGCACAACAGGCACACCAATTACTGGGAGAAATGAAATCGCGATTAATGCAAACACAGCCAACTGAAAGGCAATAGTCATGGTTGTGGTTTTCCAGGTTCTTAACGAATGAAACGGATTATACCATCTGATCCCTATCTGGCATAGATCTTGAAAACCAAGCCAAATGTATCATATAAACAATTTAATTCGACTATATTTATAATTGAGCCTTATTAACTTCTCCCATCTCCAGATGATGCTTTTTTGCATCTCTTTCAAAAGAGAGATATTATATATTATTCACACAATATAAATATTTACTAATAATTATGGTACCGATATTATAGATGCTACCGAAAGAAGTTACATAGAATGGATTTTAGGAGAGATGGCCGAGTGGTTTATGGCTCCGGTCT
>CX1
CCTTGGCAAGGAGGAATTTTACCATTAAACCATACCCGCAACTGCTTTTATCTCATTCTCCACTATATTAGTAGATTTACTTGTATATAGTCAATTATTGATTAATAATGCAAATTTAAATTACTTATTCTTTATATTGAAAGACGGAACGAATCGGTAATGGAACCCAACCC-TCCCCTGGGAAACACTTTAGATTTTGTGCCTCAGTGTTTTAATTCAACCAA--GGGGGGGGGATGCTGCAACTTAGCCAAAAACTTAGGATATGGAGGAGTTAAGGATACCTACTAAAAAGACTGATCCGATCCGTGGCGAAGCACCCGAAAATACGACATTTTTGTTACTTGACCAACCGTTAGGAGAGGCAGGCACAACAGGCACACCAATTACTGGGAGAAATGAAATCGCGATTAATGCAAACACAGCCAACTGAAAGGCAATAGTCATGGTTGTGGTTTTCCAGGTTCTTAACGAATGAAACGGATTATACCATCTGATCCCTATCTGGCATAGATCTTGAAAACCAAGCCAAATGTATCATATAAACAATTTAATTCGACTATATTTATAATTGAGCCTTATTAACTTCTCCCATCTCCAGATGATGCTTTTTTGCATCTCTTTCAAAAGAGAGATATTATATATTATTCACACAATATAAATATTTACTAATAATTATGGTACCGATATTATAGATGCTACCGAAAGAAGTTACATAGAATGGATTTTAGGAGAGATGGCCGAGTGGTTTATGGCTCCGGTCT
>CX10
CCTTGGCAAGGAGGAATTTTACCATTAAACCATACCCGCAACTGCTTTTATCTCATTCTCCACTATATTAGTAGATTTACTTGTATATAGTCAATTATTGATTAATAATGCAAATTTAAATTACTTATTCTTTATATTGAAAGACGGAACGAATCGGTAATGGAACCCAACCC-TCCCCTGGGAAACACTTTAGATTTTGTGCCTCAGTGTTTTAATTCAACCAA--GGGGGGGGGATGCTGCAACTTAGCCAAAAACTTAGGATATGGAGGAGTTAAGGATACCTACTAAAAAGACTGATCCGATCCGTGGCGAAGCACCCGAAAATACGACATTTTTGTTACTTGACCAACCGTTAGGAGAGGCAGGCACAACAGGCACACCAATTACTGGGAGAAATGAAATCGCGATTAATGCAAACACAGCCAACTGAAAGGCAATAGTCATGGTTGTGGTTTTCCAGGTTCTTAACGAATGAAACGGATTATACCATCTGATCCCTATCTGGCATAGATCTTGAAAACCAAGCCAAATGTATCATATAAACAATTTAATTCGACTATATTTATAATTGAGCCTTATTAACTTCTCCCATCTCCAGATGATGCTTTTTTGCATCTCTTTCAAAAGAGAGATATTATATATTATTCACACAATATAAATATTTACTAATAATTATGGTACCGATATTATAGATGCTACCGAAAGAAGTTACATAGAATGGATTTTAGGAGAGATGGCCGAGTGGTTTATGGCTCCGGTCT
>CX11
CCTTGGCAAGGAGGAATTTTACCATTAAACCATACCCGCAACTGCTTTTATCTCATTCTCCACTATATTAGTAGATTTACTTGTATATAGTCAATTATTGATTAATAATGCAAATTTAAATTACTTATTCTTTATATTGAAAGACGGAACGAATCGGTAATGGAACCCAACCC-TCCCCTGGGAAACACTTTAGATTTTGTGCCTCAGTGTTTTAATTCAACCAA--GGGGGGGGGATGCTGCAACTTAGCCAAAAACTTAGGATATGGAGGAGTTAAGGATACCTACTAAAAAGACTGATCCGATCCGTGGCGAAGCACCCGAAAATACGACATTTTTGTTACTTGACCAACCGTTAGGAGAGGCAGGCACAACAGGCACACCAATTACTGGGAGAAATGAAATCGCGATTAATGCAAACACAGCCAACTGAAAGGCAATAGTCATGGTTGTGGTTTTCCAGGTTCTTAACGAATGAAACGGATTATACCATCTGATCCCTATCTGGCATAGATCTTGAAAACCAAGCCAAATGTATCATATAAACAATTTAATTCGACTATATTTATAATTGAGCCTTATTAACTTCTCCCATCTCCAGATGATGCTTTTTTGCATCTCTTTCAAAAGAGAGATATTATATATTATTCACACAATATAAATATTTACTAATAATTATGGTACCGATATTATAGATGCTACCGAAAGAAGTTACATAGAATGGATTTTAGGAGAGATGGCCGAGTGGTTTATGGCTCCGGTCT
>CX12
CCTTGGCAAGGAGGAATTTTACCATTAAACCATACCCGCAACTGCTTTTATCTCATTCTCCACTATATTAGTAGATTTACTTGTATATAGTCAATTATTGATTAATAATGCAAATTTAAATTACTTATTCTTTATATTGAAAGACGGAACGAATCGGTAATGGAACCCAACCC-TCCCCTGGGAAACACTTTAGATTTTGTGCCTCAGTGTTTTAATTCAACCAA--GGGGGGGGGATGCTGCAACTTAGCCAAAAACTTAGGATATGGAGGAGTTAAGGATACCTACTAAAAAGACTGATCCGATCCGTGGCGAAGCACCCGAAAATACGACATTTTTGTTACTTGACCAACCGTTAGGAGAGGCAGGCACAACAGGCACACCAATTACTGGGAGAAATGAAATCGCGATTAATGCAAACACAGCCAACTGAAAGGCAATAGTCATGGTTGTGGTTTTCCAGGTTCTTAACGAATGAAACGGATTATACCATCTGATCCCTATCTGGCATAGATCTTGAAAACCAAGCCAAATGTATCATATAAACAATTTAATTCGACTATATTTATAATTGAGCCTTATTAACTTCTCCCATCTCCAGATGATGCTTTTTTGCATCTCTTTCAAAAGAGAGATATTATATATTATTCACACAATATAAATATTTACTAATAATTATGGTACCGATATTATAGATGCTACCGAAAGAAGTTACATAGAATGGATTTTAGGAGAGATGGCCGAGTGGTTTATGGCTCCGGTCT
>CX2
CCTTGGCAAGGAGGAATTTTACCATTAAACCATACCCGCAACTGCTTTTATCTCATTCTCCACTATATTAGTAGATTTACTTGTATATAGTCAATTATTGATTAATAATGCAAATTTAAATTACTTATTCTTTATATTGAAAGACGGAACGAATCGGTAATGGAACCCAACCC-TCCCCTGGGAAACACTTTAGATTTTGTGCCTCAGTGTTTTAATTCAACCAA--GGGGGGGGGATGCTGCAACTTAGCCAAAAACTTAGGATATGGAGGAGTTAAGGATACCTACTAAAAAGACTGATCCGATCCGTGGCGAAGCACCCGAAAATACGACATTTTTGTTACTTGACCAACCGTTAGGAGAGGCAGGCACAACAGGCACACCAATTACTGGGAGAAATGAAATCGCGATTAATGCAAACACAGCCAACTGAAAGGCAATAGTCATGGTTGTGGTTTTCCAGGTTCTTAACGAATGAAACGGATTATACCATCTGATCCCTATCTGGCATAGATCTTGAAAACCAAGCCAAATGTATCATATAAACAATTTAATTCGACTATATTTATAATTGAGCCTTATTAACTTCTCCCATCTCCAGATGATGCTTTTTTGCATCTCTTTCAAAAGAGAGATATTATATATTATTCACACAATATAAATATTTACTAATAATTATGGTACCGATATTATAGATGCTACCGAAAGAAGTTACATAGAATGGATTTTAGGAGAGATGGCCGAGTGGTTTATGGCTCCGGTCT
>CX3
CCTTGGCAAGGAGGAATTTTACCATTAAACCATACCCGCAACTGCTTTTATCTCATTCTCCACTATATTAGTAGATTTACTTGTATATAGTCAATTATTGATTAATAATGCAAATTTAAATTACTTATTCTTTATATTGAAAGACGGAACGAATCGGTAATGGAACCCAACCC-TCCCCTGGGAAACACTTTAGATTTTGTGCCTCAGTGTTTTAATTCAACCAA--GGGGGGGGGATGCTGCAACTTAGCCAAAAACTTAGGATATGGAGGAGTTAAGGATACCTACTAAAAAGACTGATCCGATCCGTGGCGAAGCACCCGAAAATACGACATTTTTGTTACTTGACCAACCGTTAGGAGAGGCAGGCACAACAGGCACACCAATTACTGGGAGAAATGAAATCGCGATTAATGCAAACACAGCCAACTGAAAGGCAATAGTCATGGTTGTGGTTTTCCAGGTTCTTAACGAATGAAACGGATTATACCATCTGATCCCTATCTGGCATAGATCTTGAAAACCAAGCCAAATGTATCATATAAACAATTTAATTCGACTATATTTATAATTGAGCCTTATTAACTTCTCCCATCTCCAGATGATGCTTTTTTGCATCTCTTTCAAAAGAGAGATATTATATATTATTCACACAATATAAATATTTACTAATAATTATGGTACCGATATTATAGATGCTACCGAAAGAAGTTACATAGAATGGATTTTAGGAGAGATGGCCGAGTGGTTTATGGCTCCGGTCT
>CX4
CCTTGGCAAGGAGGAATTTTACCATTAAACCATACCCGCAACTGCTTTTATCTCATTCTCCACTATATTAGTAGATTTACTTGTATATAGTCAATTATTGATTAATAATGCAAATTTAAATTACTTATTCTTTATATTGAAAGACGGAACGAATCGGTAATGGAACCCAACCC-TCCCCTGGGAAACACTTTAGATTTTGTGCCTCAGTGTTTTAATTCAACCAA--GGGGGGGGGATGCTGCAACTTAGCCAAAAACTTAGGATATGGAGGAGTTAAGGATACCTACTAAAAAGACTGATCCGATCCGTGGCGAAGCACCCGAAAATACGACATTTTTGTTACTTGACCAACCGTTAGGAGAGGCAGGCACAACAGGCACACCAATTACTGGGAGAAATGAAATCGCGATTAATGCAAACACAGCCAACTGAAAGGCAATAGTCATGGTTGTGGTTTTCCAGGTTCTTAACGAATGAAACGGATTATACCATCTGATCCCTATCTGGCATAGATCTTGAAAACCAAGCCAAATGTATCATATAAACAATTTAATTCGACTATATTTATAATTGAGCCTTATTAACTTCTCCCATCTCCAGATGATGCTTTTTTGCATCTCTTTCAAAAGAGAGATATTATATATTATTCACACAATATAAATATTTACTAATAATTATGGTACCGATATTATAGATGCTACCGAAAGAAGTTACATAGAATGGATTTTAGGAGAGATGGCCGAGTGGTTTATGGCTCCGGTCT
>CX5
CCTTGGCAAGGAGGAATTTTACCATTAAACCATACCCGCAACTGCTTTTATCTCATTCTCCACTATATTAGTAGATTTACTTGTATATAGTCAATTATTGATTAATAATGCAAATTTAAATTACTTATTCTTTATATTGAAAGACGGAACGAATCGGTAATGGAACCCAACCC-TCCCCTGGGAAACACTTTAGATTTTGTGCCTCAGTGTTTTAATTCAACCAA--GGGGGGGGGATGCTGCAACTTAGCCAAAAACTTAGGATATGGAGGAGTTAAGGATACCTACTAAAAAGACTGATCCGATCCGTGGCGAAGCACCCGAAAATACGACATTTTTGTTACTTGACCAACCGTTAGGAGAGGCAGGCACAACAGGCACACCAATTACTGGGAGAAATGAAATCGCGATTAATGCAAACACAGCCAACTGAAAGGCAATAGTCATGGTTGTGGTTTTCCAGGTTCTTAACGAATGAAACGGATTATACCATCTGATCCCTATCTGGCATAGATCTTGAAAACCAAGCCAAATGTATCATATAAACAATTTAATTCGACTATATTTATAATTGAGCCTTATTAACTTCTCCCATCTCCAGATGATGCTTTTTTGCATCTCTTTCAAAAGAGAGATATTATATATTATTCACACAATATAAATATTTACTAATAATTATGGTACCGATATTATAGATGCTACCGAAAGAAGTTACATAGAATGGATTTTAGGAGAGATGGCCGAGTGGTTTATGGCTCCGGTCT
>CX6
CCTTGGCAAGGAGGAATTTTACCATTAAACCATACCCGCAACTGCTTTTATCTCATTCTCCACTATATTAGTAGATTTACTTGTATATAGTCAATTATTGATTAATAATGCAAATTTAAATTACTTATTCTTTATATTGAAAGACGGAACGAATCGGTAATGGAACCCAACCC-TCCCCTGGGAAACACTTTAGATTTTGTGCCTCAGTGTTTTAATTCAACCAA--GGGGGGGGGATGCTGCAACTTAGCCAAAAACTTAGGATATGGAGGAGTTAAGGATACCTACTAAAAAGACTGATCCGATCCGTGGCGAAGCACCCGAAAATACGACATTTTTGTTACTTGACCAACCGTTAGGAGAGGCAGGCACAACAGGCACACCAATTACTGGGAGAAATGAAATCGCGATTAATGCAAACACAGCCAACTGAAAGGCAATAGTCATGGTTGTGGTTTTCCAGGTTCTTAACGAATGAAACGGATTATACCATCTGATCCCTATCTGGCATAGATCTTGAAAACCAAGCCAAATGTATCATATAAACAATTTAATTCGACTATATTTATAATTGAGCCTTATTAACTTCTCCCATCTCCAGATGATGCTTTTTTGCATCTCTTTCAAAAGAGAGATATTATATATTATTCACACAATATAAATATTTACTAATAATTATGGTACCGATATTATAGATGCTACCGAAAGAAGTTACATAGAATGGATTTTAGGAGAGATGGCCGAGTGGTTTATGGCTCCGGTCT
>CX7
CCTTGGCAAGGAGGAATTTTACCATTAAACCATACCCGCAACTGCTTTTATCTCATTCTCCACTATATTAGTAGATTTACTTGTATATAGTCAATTATTGATTAATAATGCAAATTTAAATTACTTATTCTTTATATTGAAAGACGGAACGAATCGGTAATGGAACCCAACCC-TCCCCTGGGAAACACTTTAGATTTTGTGCCTCAGTGTTTTAATTCAACCAA--GGGGGGGGGATGCTGCAACTTAGCCAAAAACTTAGGATATGGAGGAGTTAAGGATACCTACTAAAAAGACTGATCCGATCCGTGGCGAAGCACCCGAAAATACGACATTTTTGTTACTTGACCAACCGTTAGGAGAGGCAGGCACAACAGGCACACCAATTACTGGGAGAAATGAAATCGCGATTAATGCAAACACAGCCAACTGAAAGGCAATAGTCATGGTTGTGGTTTTCCAGGTTCTTAACGAATGAAACGGATTATACCATCTGATCCCTATCTGGCATAGATCTTGAAAACCAAGCCAAATGTATCATATAAACAATTTAATTCGACTATATTTATAATTGAGCCTTATTAACTTCTCCCATCTCCAGATGATGCTTTTTTGCATCTCTTTCAAAAGAGAGATATTATATATTATTCACACAATATAAATATTTACTAATAATTATGGTACCGATATTATAGATGCTACCGAAAGAAGTTACATAGAATGGATTTTAGGAGAGATGGCCGAGTGGTTTATGGCTCCGGTCT
>CX8
CCTTGGCAAGGAGGAATTTTACCATTAAACCATACCCGCAACTGCTTTTATCTCATTCTCCACTATATTAGTAGATTTACTTGTATATAGTCAATTATTGATTAATAATGCAAATTTAAATTACTTATTCTTTATATTGAAAGACGGAACGAATCGGTAATGGAACCCAACCC-TCCCCTGGGAAACACTTTAGATTTTGTGCCTCAGTGTTTTAATTCAACCAA--GGGGGGGGGATGCTGCAACTTAGCCAAAAACTTAGGATATGGAGGAGTTAAGGATACCTACTAAAAAGACTGATCCGATCCGTGGCGAAGCACCCGAAAATACGACATTTTTGTTACTTGACCAACCGTTAGGAGAGGCAGGCACAACAGGCACACCAATTACTGGGAGAAATGAAATCGCGATTAATGCAAACACAGCCAACTGAAAGGCAATAGTCATGGTTGTGGTTTTCCAGGTTCTTAACGAATGAAACGGATTATACCATCTGATCCCTATCTGGCATAGATCTTGAAAACCAAGCCAAATGTATCATATAAACAATTTAATTCGACTATATTTATAATTGAGCCTTATTAACTTCTCCCATCTCCAGATGATGCTTTTTTGCATCTCTTTCAAAAGAGAGATATTATATATTATTCACACAATATAAATATTTACTAATAATTATGGTACCGATATTATAGATGCTACCGAAAGAAGTTACATAGAATGGATTTTAGGAGAGATGGCCGAGTGGTTTATGGCTCCGGTCT
>CX9
CCTTGGCAAGGAGGAATTTTACCATTAAACCATACCCGCAACTGCTTTTATCTCATTCTCCACTATATTAGTAGATTTACTTGTATATAGTCAATTATTGATTAATAATGCAAATTTAAATTACTTATTCTTTATATTGAAAGACGGAACGAATCGGTAATGGAACCCAACCC-TCCCCTGGGAAACACTTTAGATTTTGTGCCTCAGTGTTTTAATTCAACCAA--GGGGGGGGGATGCTGCAACTTAGCCAAAAACTTAGGATATGGAGGAGTTAAGGATACCTACTAAAAAGACTGATCCGATCCGTGGCGAAGCACCCGAAAATACGACATTTTTGTTACTTGACCAACCGTTAGGAGAGGCAGGCACAACAGGCACACCAATTACTGGGAGAAATGAAATCGCGATTAATGCAAACACAGCCAACTGAAAGGCAATAGTCATGGTTGTGGTTTTCCAGGTTCTTAACGAATGAAACGGATTATACCATCTGATCCCTATCTGGCATAGATCTTGAAAACCAAGCCAAATGTATCATATAAACAATTTAATTCGACTATATTTATAATTGAGCCTTATTAACTTCTCCCATCTCCAGATGATGCTTTTTTGCATCTCTTTCAAAAGAGAGATATTATATATTATTCACACAATATAAATATTTACTAATAATTATGGTACCGATATTATAGATGCTACCGAAAGAAGTTACATAGAATGGATTTTAGGAGAGATGGCCGAGTGGTTTATGGCTCCGGTCT
>DJC10
CCTTGGCAAGGAGGAATTTTACCATTAAACCATACCCGCAACTGCTTTTATCTCATTCTCCACTATATTAGTAGATTTACTTGTATATAGTCAATTATTGATTAATAATGCAAATTTAAATTACTTATTCTTTATATTGAAAGACGGAACGAATCGGTAATGGAACCCAA-CCCTCCCCTGGGAAACACTTTAGATTTTGTGCCTCAGTGTTTTAATTCAACCAA-GGGGGGGGGGATGCTGCAACTTAGCCAAAAACTTAGGATATGGAGGAGTTAAGGATACCTACTAAAAAGACTGATCCGATCCGTGGCGAAGCACCCGAAAATACGACATTTTTGTTACTTGACCAACCGTTAGGAGAGGCAGGCACAACAGGCACACCAATTACTGGGAGAAATGAAATCGCGATTAATGCAAACACAGCCAACTGAAAGGCAATAGTCATGGTTGTGGTTTTCCAGGTTCTTAACGAATGAAACGGATTATACCATCTGATCCCTATCTGGCATAGATCTTGAAAACCAAGCCAAATGTATCATATAAACAATTTAATTCGACTATATTTATAATTGAGCCTTATTAACTTCTCCCATCTCCAGATGATGCTTTTTTGCATCTCTTTCAAAAGAGAGATATTATATATTATTCACACAATATAAATATTTACTAATAATTATGGTACCGATATTATAGATGCTACCGAAAGAAGTTACATAGAATGGATTTTAGGAGAGATGGCCGAGTGGTTTATGGCTCCGGTCT
>DJC11
CCTTGGCAAGGAGGAATTTTACCATTAAACCATACCCGCAACTGCTTTTATCTCATTCTCCACTATATTAGTAGATTTACTTGTATATAGTCAATTATTGATTAATAATGCAAATTTAAATTACTTATTCTTTATATTGAAAGACGGAACGAATCGGTAATGGAACCCAACCC-TCCCCTGGGAAACACTTTAGATTTTGTGCCTCAGTGTTTTAATTCAACCAA-GGGGGGGGGGATGCTGCAACTTAGCCAAAAACTTAGGATATGGAGGAGTTAAGGATACCTACTAAAAAGACTGATCCGATCCGTGGCGAAGCACCCGAAAATACGACATTTTTGTTACTTGACCAACCGTTAGGAGAGGCAGGCACAACAGGCACACCAATTACTGGGAGAAATGAAATCGCGATTAATGCAAACACAGCCAACTGAAAGGCAATAGTCATGGTTGTGGTTTTCCAGGTTCTTAACGAATGAAACGGATTATACCATCTGATCCCTATCTGGCATAGATCTTGAAAACCAAGCCAAATGTATCATATAAACAATTTAATTCGACTATATTTATAATTGAGCCTTATTAACTTCTCCCATCTCCAGATGATGCTTTTTTGCATCTCTTTCAAAAGAGAGATATTATATATTATTCACACAATATAAATATTTACTAATAATTATGGTACCGATATTATAGATGCTACCGAAAGAAGTTACATAGAATGGATTTTAGGAGAGATGGCCGAGTGGTTTATGGCTCCGGTCT
>DJC12
CCTTGGCAAGGAGGAATTTTACCATTAAACCATACCCGCAACTGCTTTTATCTCATTCTCCACTATATTAGTAGATTTACTTGTATATAGTCAATTATTGATTAATAATGCAAATTTAAATTACTTATTCTTTATATTGAAAGACGGAACGAATCGGTAATGGAACCCAA-CCCTCCCCTGGGAAACACTTTAGATTTTGTGCCTCAGTGTTTTAATTCAACCAA-GGGGGGGGGGATGCTGCAACTTAGCCAAAAACTTAGGATATGGAGGAGTTAAGGATACCTACTAAAAAGACTGATCCGATCCGTGGCGAAGCACCCGAAAATACGACATTTTTGTTACTTGACCAACCGTTAGGAGAGGCAGGCACAACAGGCACACCAATTACTGGGAGAAATGAAATCGCGATTAATGCAAACACAGCCAACTGAAAGGCAATAGTCATGGTTGTGGTTTTCCAGGTTCTTAACGAATGAAACGGATTATACCATCTGATCCCTATCTGGCATAGATCTTGAAAACCAAGCCAAATGTATCATATAAACAATTTAATTCGACTATATTTATAATTGAGCCTTATTAACTTCTCCCATCTCCAGATGATGCTTTTTTGCATCTCTTTCAAAAGAGAGATATTATATATTATTCACACAATATAAATATTTACTAATAATTATGGTACCGATATTATAGATGCTACCGAAAGAAGTTACATAGAATGGATTTTAGGAGAGATGGCCGAGTGGTTTATGGCTCCGGTCT
>DJC2
CCTTGGCAAGGAGGAATTTTACCATTAAACCATACCCGCAACTGCTTTTATCTCATTCTCCACTATATTAGTAGATTTACTTGTATATAGTCAATTATTGATTAATAATGCAAATTTAAATTACTTATTCTTTATATTGAAAGACGGAACGAATCGGTAATGGAACCCAA-CCCTCCCCTGGGAAACACTTTAGATTTTGTGCCTCAGTGTTTTAATTCAACCAA-GGGGGGGGGGATGCTGCAACTTAGCCAAAAACTTAGGATATGGAGGAGTTAAGGATACCTACTAAAAAGACTGATCCGATCCGTGGCGAAGCACCCGAAAATACGACATTTTTGTTACTTGACCAACCGTTAGGAGAGGCAGGCACAACAGGCACACCAATTACTGGGAGAAATGAAATCGCGATTAATGCAAACACAGCCAACTGAAAGGCAATAGTCATGGTTGTGGTTTTCCAGGTTCTTAACGAATGAAACGGATTATACCATCTGATCCCTATCTGGCATAGATCTTGAAAACCAAGCCAAATGTATCATATAAACAATTTAATTCGACTATATTTATAATTGAGCCTTATTAACTTCTCCCATCTCCAGATGATGCTTTTTTGCATCTCTTTCAAAAGAGAGATATTATATATTATTCACACAATATAAATATTTACTAATAATTATGGTACCGATATTATAGATGCTACCGAAAGAAGTTACATAGAATGGATTTTAGGAGAGATGGCCGAGTGGTTTATGGCTCCGGTCT
>DJC3
CCTTGGCAAGGAGGAATTTTACCATTAAACCATACCCGCAACTGCTTTTATCTCATTCTCCACTATATTAGTAGATTTACTTGTATATAGTCAATTATTGATTAATAATGCAAATTTAAATTACTTATTCTTTATATTGAAAGACGGAACGAATCGGTAATGGAACCCAA-CCCTCCCCTGGGAAACACTTTAGATTTTGTGCCTCAGTGTTTTAATTCAACCAA-GGGGGGGGGGATGCTGCAACTTAGCCAAAAACTTAGGATATGGAGGAGTTAAGGATACCTACTAAAAAGACTGATCCGATCCGTGGCGAAGCACCCGAAAATACGACATTTTTGTTACTTGACCAACCGTTAGGAGAGGCAGGCACAACAGGCACACCAATTACTGGGAGAAATGAAATCGCGATTAATGCAAACACAGCCAACTGAAAGGCAATAGTCATGGTTGTGGTTTTCCAGGTTCTTAACGAATGAAACGGATTATACCATCTGATCCCTATCTGGCATAGATCTTGAAAACCAAGCCAAATGTATCATATAAACAATTTAATTCGACTATATTTATAATTGAGCCTTATTAACTTCTCCCATCTCCAGATGATGCTTTTTTGCATCTCTTTCAAAAGAGAGATATTATATATTATTCACACAATATAAATATTTACTAATAATTATGGTACCGATATTATAGATGCTACCGAAAGAAGTTACATAGAATGGATTTTAGGAGAGATGGCCGAGTGGTTTATGGCTCCGGTCT
>DJC4
CCTTGGCAAGGAGGAATTTTACCATTAAACCATACCCGCAACTGCTTTTATCTCATTCTCCACTATATTAGTAGATTTACTTGTATATAGTCAATTATTGATTAATAATGCAAATTTAAATTACTTATTCTTTATATTGAAAGACGGAACGAATCGGTAATGGAACCCAA-CCCTCCCCTGGGAAACACTTTAGATTTTGTGCCTCAGTGTTTTAATTCAACCAA-GGGGGGGGGGATGCTGCAACTTAGCCAAAAACTTAGGATATGGAGGAGTTAAGGATACCTACTAAAAAGACTGATCCGATCCGTGGCGAAGCACCCGAAAATACGACATTTTTGTTACTTGACCAACCGTTAGGAGAGGCAGGCACAACAGGCACACCAATTACTGGGAGAAATGAAATCGCGATTAATGCAAACACAGCCAACTGAAAGGCAATAGTCATGGTTGTGGTTTTCCAGGTTCTTAACGAATGAAACGGATTATACCATCTGATCCCTATCTGGCATAGATCTTGAAAACCAAGCCAAATGTATCATATAAACAATTTAATTCGACTATATTTATAATTGAGCCTTATTAACTTCTCCCATCTCCAGATGATGCTTTTTTGCATCTCTTTCAAAAGAGAGATATTATATATTATTCACACAATATAAATATTTACTAATAATTATGGTACCGATATTATAGATGCTACCGAAAGAAGTTACATAGAATGGATTTTAGGAGAGATGGCCGAGTGGTTTATGGCTCCGGTCT
>DJC5
CCTTGGCAAGGAGGAATTTTACCATTAAACCATACCCGCAACTGCTTTTATCTCATTCTCCACTATATTAGTAGATTTACTTGTATATAGTCAATTATTGATTAATAATGCAAATTTAAATTACTTATTCTTTATATTGAAAGACGGAACGAATCGGTAATGGAACCCAA-CCCTCCCCTGGGAAACACTTTAGATTTTGTGCCTCAGTGTTTTAATTCAACCAA-GGGGGGGGGGATGCTGCAACTTAGCCAAAAACTTAGGATATGGAGGAGTTAAGGATACCTACTAAAAAGACTGATCCGATCCGTGGCGAAGCACCCGAAAATACGACATTTTTGTTACTTGACCAACCGTTAGGAGAGGCAGGCACAACAGGCACACCAATTACTGGGAGAAATGAAATCGCGATTAATGCAAACACAGCCAACTGAAAGGCAATAGTCATGGTTGTGGTTTTCCAGGTTCTTAACGAATGAAACGGATTATACCATCTGATCCCTATCTGGCATAGATCTTGAAAACCAAGCCAAATGTATCATATAAACAATTTAATTCGACTATATTTATAATTGAGCCTTATTAACTTCTCCCATCTCCAGATGATGCTTTTTTGCATCTCTTTCAAAAGAGAGATATTATATATTATTCACACAATATAAATATTTACTAATAATTATGGTACCGATATTATAGATGCTACCGAAAGAAGTTACATAGAATGGATTTTAGGAGAGATGGCCGAGTGGTTTATGGCTCCGGTCT
>DJC6
CCTTGGCAAGGAGGAATTTTACCATTAAACCATACCCGCAACTGCTTTTATCTCATTCTCCACTATATTAGTAGATTTACTTGTATATAGTCAATTATTGATTAATAATGCAAATTTAAATTACTTATTCTTTATATTGAAAGACGGAACGAATCGGTAATGGAACCCAA-CCCTCCCCTGGGAAACACTTTAGATTTTGTGCCTCAGTGTTTTAATTCAACCAA-GGGGGGGGGGATGCTGCAACTTAGCCAAAAACTTAGGATATGGAGGAGTTAAGGATACCTACTAAAAAGACTGATCCGATCCGTGGCGAAGCACCCGAAAATACGACATTTTTGTTACTTGACCAACCGTTAGGAGAGGCAGGCACAACAGGCACACCAATTACTGGGAGAAATGAAATCGCGATTAATGCAAACACAGCCAACTGAAAGGCAATAGTCATGGTTGTGGTTTTCCAGGTTCTTAACGAATGAAACGGATTATACCATCTGATCCCTATCTGGCATAGATCTTGAAAACCAAGCCAAATGTATCATATAAACAATTTAATTCGACTATATTTATAATTGAGCCTTATTAACTTCTCCCATCTCCAGATGATGCTTTTTTGCATCTCTTTCAAAAGAGAGATATTATATATTATTCACACAATATAAATATTTACTAATAATTATGGTACCGATATTATAGATGCTACCGAAAGAAGTTACATAGAATGGATTTTAGGAGAGATGGCCGAGTGGTTTATGGCTCCGGTCT
>DJC7
CCTTGGCAAGGAGGAATTTTACCATTAAACCATACCCGCAACTGCTTTTATCTCATTCTCCACTATATTAGTAGATTTACTTGTATATAGTCAATTATTGATTAATAATGCAAATTTAAATTACTTATTCTTTATATTGAAAGACGGAACGAATCGGTAATGGAACCCAA-CCCTCCCCTGGGAAACACTTTAGATTTTGTGCCTCAGTGTTTTAATTCAACCAA-GGGGGGGGGGATGCTGCAACTTAGCCAAAAACTTAGGATATGGAGGAGTTAAGGATACCTACTAAAAAGACTGATCCGATCCGTGGCGAAGCACCCGAAAATACGACATTTTTGTTACTTGACCAACCGTTAGGAGAGGCAGGCACAACAGGCACACCAATTACTGGGAGAAATGAAATCGCGATTAATGCAAACACAGCCAACTGAAAGGCAATAGTCATGGTTGTGGTTTTCCAGGTTCTTAACGAATGAAACGGATTATACCATCTGATCCCTATCTGGCATAGATCTTGAAAACCAAGCCAAATGTATCATATAAACAATTTAATTCGACTATATTTATAATTGAGCCTTATTAACTTCTCCCATCTCCAGATGATGCTTTTTTGCATCTCTTTCAAAAGAGAGATATTATATATTATTCACACAATATAAATATTTACTAATAATTATGGTACCGATATTATAGATGCTACCGAAAGAAGTTACATAGAATGGATTTTAGGAGAGATGGCCGAGTGGTTTATGGCTCCGGTCT
>DJC8
CCTTGGCAAGGAGGAATTTTACCATTAAACCATACCCGCAACTGCTTTTATCTCATTCTCCACTATATTAGTAGATTTACTTGTATATAGTCAATTATTGATTAATAATGCAAATTTAAATTACTTATTCTTTATATTGAAAGACGGAACGAATCGGTAATGGAACCCAA-CCCTCCCCTGGGAAACACTTTAGATTTTGTGCCTCAGTGTTTTAATTCAACCAA-GGGGGGGGGGATGCTGCAACTTAGCCAAAAACTTAGGATATGGAGGAGTTAAGGATACCTACTAAAAAGACTGATCCGATCCGTGGCGAAGCACCCGAAAATACGACATTTTTGTTACTTGACCAACCGTTAGGAGAGGCAGGCACAACAGGCACACCAATTACTGGGAGAAATGAAATCGCGATTAATGCAAACACAGCCAACTGAAAGGCAATAGTCATGGTTGTGGTTTTCCAGGTTCTTAACGAATGAAACGGATTATACCATCTGATCCCTATCTGGCATAGATCTTGAAAACCAAGCCAAATGTATCATATAAACAATTTAATTCGACTATATTTATAATTGAGCCTTATTAACTTCTCCCATCTCCAGATGATGCTTTTTTGCATCTCTTTCAAAAGAGAGATATTATATATTATTCACACAATATAAATATTTACTAATAATTATGGTACCGATATTATAGATGCTACCGAAAGAAGTTACATAGAATGGATTTTAGGAGAGATGGCCGAGTGGTTTATGGCTCCGGTCT
>DJC9
CCTTGGCAAGGAGGAATTTTACCATTAAACCATACCCGCAACTGCTTTTATCTCATTCTCCACTATATTAGTAGATTTACTTGTATATAGTCAATTATTGATTAATAATGCAAATTTAAATTACTTATTCTTTATATTGAAAGACGGAACGAATCGGTAATGGAACCCAA-CCCTCCCCTGGGAAACACTTTAGATTTTGTGCCTCAGTGTTTTAATTCAACCAA-GGGGGGGGGGATGCTGCAACTTAGCCAAAAACTTAGGATATGGAGGAGTTAAGGATACCTACTAAAAAGACTGATCCGATCCGTGGCGAAGCACCCGAAAATACGACATTTTTGTTACTTGACCAACCGTTAGGAGAGGCAGGCACAACAGGCACACCAATTACTGGGAGAAATGAAATCGCGATTAATGCAAACACAGCCAACTGAAAGGCAATAGTCATGGTTGTGGTTTTCCAGGTTCTTAACGAATGAAACGGATTATACCATCTGATCCCTATCTGGCATAGATCTTGAAAACCAAGCCAAATGTATCATATAAACAATTTAATTCGACTATATTTATAATTGAGCCTTATTAACTTCTCCCATCTCCAGATGATGCTTTTTTGCATCTCTTTCAAAAGAGAGATATTATATATTATTCACACAATATAAATATTTACTAATAATTATGGTACCGATATTATAGATGCTACCGAAAGAAGTTACATAGAATGGATTTTAGGAGAGATGGCCGAGTGGTTTATGGCTCCGGTCT
>DPJ1
CCTTGGCAAGGAGGAATTTTACCATTAAACCATACCCGCAACTGCTTTTATCTCATTCTCCACTATATTAGTAGATTTACTTGTATATAGTCAATTATTGATTAATAATGCAAATTTAAATTACTTATTCTTTATATTGAAAGACGGAACGAATCGGTAATGGAACCCAA-CCCTCCCCTGGGAAACACTTTAGATTTTGTGCCTCAGTGTTTTAATTCAACCAA-GGGGGGGGGGATGCTGCAACTTAGCCAAAAACTTAGGATATGGAGGAGTTAAGGATACCTACTAAAAAGACTGATCCGATCCGTGGCGAAGCACCCGAAAATACGACATTTTTGTTACTTGACCAACCGTTAGGAGAGGCAGGCACAACAGGCACACCAATTACTGGGAGAAATGAAATCGCGATTAATGCAAACACAGCCAACTGAAAGGCAATAGTCATGGTTGTGGTTTTCCAGGTTCTTAACGAATGAAACGGATTATACCATCTGATCCCTATCTGGCATAGATCTTGAAAACCAAGCCAAATGTATCATATAAACAATTTAATTCGACTATATTTATAATTGAGCCTTATTAACTTCTCCCATCTCCAGATGATGCTTTTTTGCATCTCTTTCAAAAGAGAGATATTATATATTATTCACACAATATAAATATTTACTAATAATTATGGTACCGATATTATAGATGCTACCGAAAGAAGTTACATAGAATGGATTTTAGGAGAGATGGCCGAGTGGTTTATGGCTCCGGTCT
>DPJ10
CCTTGGCAAGGAGGAATTTTACCATTAAACCATACCCGCAACTGCTTTTATCTCATTCTCCACTATATTAGTAGATTTACTTGTATATAGTCAATTATTGATTAATAATGCAAATTTAAATTACTTATTCTTTATATTGAAAGACGGAACGAATCGGTAATGGAACCCAA-CCCTCCCCTGGGAAACACTTTAGATTTTGTGCCTCAGTGTTTTAATTCAACCAA-GGGGGGGGGGATGCTGCAACTTAGCCAAAAACTTAGGATATGGAGGAGTTAAGGATACCTACTAAAAAGACTGATCCGATCCGTGGCGAAGCACCCGAAAATACGACATTTTTGTTACTTGACCAACCGTTAGGAGAGGCAGGCACAACAGGCACACCAATTACTGGGAGAAATGAAATCGCGATTAATGCAAACACAGCCAACTGAAAGGCAATAGTCATGGTTGTGGTTTTCCAGGTTCTTAACGAATGAAACGGATTATACCATCTGATCCCTATCTGGCATAGATCTTGAAAACCAAGCCAAATGTATCATATAAACAATTTAATTCGACTATATTTATAATTGAGCCTTATTAACTTCTCCCATCTCCAGATGATGCTTTTTTGCATCTCTTTCAAAAGAGAGATATTATATATTATTCACACAATATAAATATTTACTAATAATTATGGTACCGATATTATAGATGCTACCGAAAGAAGTTACATAGAATGGATTTTAGGAGAGATGGCCGAGTGGTTTATGGCTCCGGTCT
>DPJ11
CCTTGGCAAGGAGGAATTTTACCATTAAACCATACCCGCAACTGCTTTTATCTCATTCTCCACTATATTAGTAGATTTACTTGTATATAGTCAATTATTGATTAATAATGCAAATTTAAATTACTTATTCTTTATATTGAAAGACGGAACGAATCGGTAATGGAACCCAA-CCCTCCCCTGGGAAACACTTTAGATTTTGTGCCTCAGTGTTTTAATTCAACCAA-GGGGGGGGGGATGCTGCAACTTAGCCAAAAACTTAGGATATGGAGGAGTTAAGGATACCTACTAAAAAGACTGATCCGATCCGTGGCGAAGCACCCGAAAATACGACATTTTTGTTACTTGACCAACCGTTAGGAGAGGCAGGCACAACAGGCACACCAATTACTGGGAGAAATGAAATCGCGATTAATGCAAACACAGCCAACTGAAAGGCAATAGTCATGGTTGTGGTTTTCCAGGTTCTTAACGAATGAAACGGATTATACCATCTGATCCCTATCTGGCATAGATCTTGAAAACCAAGCCAAATGTATCATATAAACAATTTAATTCGACTATATTTATAATTGAGCCTTATTAACTTCTCCCATCTCCAGATGATGCTTTTTTGCATCTCTTTCAAAAGAGAGATATTATATATTATTCACACAATATAAATATTTACTAATAATTATGGTACCGATATTATAGATGCTACCGAAAGAAGTTACATAGAATGGATTTTAGGAGAGATGGCCGAGTGGTTTATGGCTCCGGTCT
>DPJ12
CCTTGGCAAGGAGGAATTTTACCATTAAACCATACCCGCAACTGCTTTTATCTCATTCTCCACTATATTAGTAGATTTACTTGTATATAGTCAATTATTGATTAATAATGCAAATTTAAATTACTTATTCTTTATATTGAAAGACGGAACGAATCGGTAATGGAACCCAA-CCCTCCCCTGGGAAACACTTTAGATTTTGTGCCTCAGTGTTTTAATTCAACCAA-GGGGGGGGGGATGCTGCAACTTAGCCAAAAACTTAGGATATGGAGGAGTTAAGGATACCTACTAAAAAGACTGATCCGATCCGTGGCGAAGCACCCGAAAATACGACATTTTTGTTACTTGACCAACCGTTAGGAGAGGCAGGCACAACAGGCACACCAATTACTGGGAGAAATGAAATCGCGATTAATGCAAACACAGCCAACTGAAAGGCAATAGTCATGGTTGTGGTTTTCCAGGTTCTTAACGAATGAAACGGATTATACCATCTGATCCCTATCTGGCATAGATCTTGAAAACCAAGCCAAATGTATCATATAAACAATTTAATTCGACTATATTTATAATTGAGCCTTATTAACTTCTCCCATCTCCAGATGATGCTTTTTTGCATCTCTTTCAAAAGAGAGATATTATATATTATTCACACAATATAAATATTTACTAATAATTATGGTACCGATATTATAGATGCTACCGAAAGAAGTTACATAGAATGGATTTTAGGAGAGATGGCCGAGTGGTTTATGGCTCCGGTCT
>DPJ2
CCTTGGCAAGGAGGAATTTTACCATTAAACCATACCCGCAACTGCTTTTATCTCATTCTCCACTATATTAGTAGATTTACTTGTATATAGTCAATTATTGATTAATAATGCAAATTTAAATTACTTATTCTTTATATTGAAAGACGGAACGAATCGGTAATGGAACCCAACCC-TCCCCTGGGAAACACTTTAGATTTTGTGCCTCAGTGTTTTAATTCAACCAA-GGGGGGGGGGATGCTGCAACTTAGCCAAAAACTTAGGATATGGAGGAGTTAAGGATACCTACTAAAAAGACTGATCCGATCCGTGGCGAAGCACCCGAAAATACGACATTTTTGTTACTTGACCAACCGTTAGGAGAGGCAGGCACAACAGGCACACCAATTACTGGGAGAAATGAAATCGCGATTAATGCAAACACAGCCAACTGAAAGGCAATAGTCATGGTTGTGGTTTTCCAGGTTCTTAACGAATGAAACGGATTATACCATCTGATCCCTATCTGGCATAGATCTTGAAAACCAAGCCAAATGTATCATATAAACAATTTAATTCGACTATATTTATAATTGAGCCTTATTAACTTCTCCCATCTCCAGATGATGCTTTTTTGCATCTCTTTCAAAAGAGAGATATTATATATTATTCACACAATATAAATATTTACTAATAATTATGGTACCGATATTATAGATGCTACCGAAAGAAGTTACATAGAATGGATTTTAGGAGAGATGGCCGAGTGGTTTATGGCTCCGGTCT
>DPJ3
CCTTGGCAAGGAGGAATTTTACCATTAAACCATACCCGCAACTGCTTTTATCTCATTCTCCACTATATTAGTAGATTTACTTGTATATAGTCAATTATTGATTAATAATGCAAATTTAAATTACTTATTCTTTATATTGAAAGACGGAACGAATCGGTAATGGAACCCAA-CCCTCCCCTGGGAAACACTTTAGATTTTGTGCCTCAGTGTTTTAATTCAACCAA-GGGGGGGGGGATGCTGCAACTTAGCCAAAAACTTAGGATATGGAGGAGTTAAGGATACCTACTAAAAAGACTGATCCGATCCGTGGCGAAGCACCCGAAAATACGACATTTTTGTTACTTGACCAACCGTTAGGAGAGGCAGGCACAACAGGCACACCAATTACTGGGAGAAATGAAATCGCGATTAATGCAAACACAGCCAACTGAAAGGCAATAGTCATGGTTGTGGTTTTCCAGGTTCTTAACGAATGAAACGGATTATACCATCTGATCCCTATCTGGCATAGATCTTGAAAACCAAGCCAAATGTATCATATAAACAATTTAATTCGACTATATTTATAATTGAGCCTTATTAACTTCTCCCATCTCCAGATGATGCTTTTTTGCATCTCTTTCAAAAGAGAGATATTATATATTATTCACACAATATAAATATTTACTAATAATTATGGTACCGATATTATAGATGCTACCGAAAGAAGTTACATAGAATGGATTTTAGGAGAGATGGCCGAGTGGTTTATGGCTCCGGTCT
>DPJ4
CCTTGGCAAGGAGGAATTTTACCATTAAACCATACCCGCAACTGCTTTTATCTCATTCTCCACTATATTAGTAGATTTACTTGTATATAGTCAATTATTGATTAATAATGCAAATTTAAATTACTTATTCTTTATATTGAAAGACGGAACGAATCGGTAATGGATCCCAC-CCCTCCCCTGGGAACCTCTTTAGATTTTGTGCCTCAGTGTTTTAATTCAACCAA-GGGGGGGGGGATGCTGCAACTTAGCCAAAAACTTAGGATATGGAGGAGTTAAGGATCCCTACTAAAAAGACTGATCCGATCCGTGGCGAAGCCCCCGAAAATGCGCCATTTTTGTTACTTGACCAACCGTTAGGAGAGGCAGGCACAACAGGCACACCAATTACTGGGAGAAATGAAATCGCGATTAATGCAAACACAGCCAACTGAAAGGCAATAGTCATGGTTGTGGTTTTCCAGGTTCTTAACGAATGAAACGGATTATACCATCTGATCCCTATCTGGCATAGATCTTGAAAACCAAGCCAAATGTATCATATAAACAATTTAATTCGACTATATTTATAATTGAGCCTTATTAACTTCTCCCATCTCCAGATGATGCTTTTTTGCATCTCTTTCAAAAGAGAGATATTATATATTATTCACACAATATAAATATTTACTAATAATTATGGTACCGATATTATAGATGCTACCGAAAGAAGTTACATAGAATGGATTTTAGGAGAGATGGCCGAGTGGTTTATGGCTCCGGTCT
>DPJ5
CCTTGGCAAGGAGGAATTTTACCATTAAACCATACCCGCAACTGCTTTTATCTCATTCTCCACTATATTAGTAGATTTACTTGTATATAGTCAATTATTGATTAATAATGCAAATTTAAATTACTTATTCTTTATATTGAAAGACGGAACGAATCGGTAATGGAACCCAA-CCCTCCCCTGGGAAACACTTTAGATTTTGTGCCTCAGTGTTTTAATTCAACCAA-GGGGGGGGGGATGCTGCAACTTAGCCAAAAACTTAGGATATGGAGGAGTTAAGGATACCTACTAAAAAGACTGATCCGATCCGTGGCGAAGCACCCGAAAATACGACATTTTTGTTACTTGACCAACCGTTAGGAGAGGCAGGCACAACAGGCACACCAATTACTGGGAGAAATGAAATCGCGATTAATGCAAACACAGCCAACTGAAAGGCAATAGTCATGGTTGTGGTTTTCCAGGTTCTTAACGAATGAAACGGATTATACCATCTGATCCCTATCTGGCATAGATCTTGAAAACCAAGCCAAATGTATCATATAAACAATTTAATTCGACTATATTTATAATTGAGCCTTATTAACTTCTCCCATCTCCAGATGATGCTTTTTTGCATCTCTTTCAAAAGAGAGATATTATATATTATTCACACAATATAAATATTTACTAATAATTATGGTACCGATATTATAGATGCTACCGAAAGAAGTTACATAGAATGGATTTTAGGAGAGATGGCCGAGTGGTTTATGGCTCCGGTCT
>DPJ6
CCTTGGCAAGGAGGAATTTTACCATTAAACCATACCCGCAACTGCTTTTATCTCATTCTCCACTATATTAGTAGATTTACTTGTATATAGTCAATTATTGATTAATAATGCAAATTTAAATTACTTATTCTTTATATTGAAAGACGGAACGAATCGGTAATGGAACCCAA-CCCTCCCCTGGGAAACACTTTAGATTTTGTGCCTCAGTGTTTTAATTCAACCAA-GGGGGGGGGGATGCTGCAACTTAGCCAAAAACTTAGGATATGGAGGAGTTAAGGATACCTACTAAAAAGACTGATCCGATCCGTGGCGAAGCACCCGAAAATACGACATTTTTGTTACTTGACCAACCGTTAGGAGAGGCAGGCACAACAGGCACACCAATTACTGGGAGAAATGAAATCGCGATTAATGCAAACACAGCCAACTGAAAGGCAATAGTCATGGTTGTGGTTTTCCAGGTTCTTAACGAATGAAACGGATTATACCATCTGATCCCTATCTGGCATAGATCTTGAAAACCAAGCCAAATGTATCATATAAACAATTTAATTCGACTATATTTATAATTGAGCCTTATTAACTTCTCCCATCTCCAGATGATGCTTTTTTGCATCTCTTTCAAAAGAGAGATATTATATATTATTCACACAATATAAATATTTACTAATAATTATGGTACCGATATTATAGATGCTACCGAAAGAAGTTACATAGAATGGATTTTAGGAGAGATGGCCGAGTGGTTTATGGCTCCGGTCT
>DPJ7
CCTTGGCAAGGAGGAATTTTACCATTAAACCATACCCGCAACTGCTTTTATCTCATTCTCCACTATATTAGTAGATTTACTTGTATATAGTCAATTATTGATTAATAATGCAAATTTAAATTACTTATTCTTTATATTGAAAGACGGAACGAATCGGTAATGGAACCCAACCC-TCCCCTGGGAAACACTTTAGATTTTGTGCCTCAGTGTTTTAATTCAACCAA-GGGGGGGGGGATGCTGCAACTTAGCCAAAAACTTAGGATATGGAGGAGTTAAGGATACCTACTAAAAAGACTGATCCGATCCGTGGCGAAGCACCCGAAAATACGACATTTTTGTTACTTGACCAACCGTTAGGAGAGGCAGGCACAACAGGCACACCAATTACTGGGAGAAATGAAATCGCGATTAATGCAAACACAGCCAACTGAAAGGCAATAGTCATGGTTGTGGTTTTCCAGGTTCTTAACGAATGAAACGGATTATACCATCTGATCCCTATCTGGCATAGATCTTGAAAACCAAGCCAAATGTATCATATAAACAATTTAATTCGACTATATTTATAATTGAGCCTTATTAACTTCTCCCATCTCCAGATGATGCTTTTTTGCATCTCTTTCAAAAGAGAGATATTATATATTATTCACACAATATAAATATTTACTAATAATTATGGTACCGATATTATAGATGCTACCGAAAGAAGTTACATAGAATGGATTTTAGGAGAGATGGCCGAGTGGTTTATGGCTCCGGTCT
>DPJ8
CCTTGGCAAGGAGGAATTTTACCATTAAACCATACCCGCAACTGCTTTTATCTCATTCTCCACTATATTAGTAGATTTACTTGTATATAGTCAATTATTGATTAATAATGCAAATTTAAATTACTTATTCTTTATATTGAAAGACGGAACGAATCGGTAATGGAACCCAA-CCCTCCCCTGGGAAACACTTTAGATTTTGTGCCTCAGTGTTTTAATTCAACCAA-GGGGGGGGGGATGCTGCAACTTAGCCAAAAACTTAGGATATGGAGGAGTTAAGGATACCTACTAAAAAGACTGATCCGATCCGTGGCGAAGCACCCGAAAATACGACATTTTTGTTACTTGACCAACCGTTAGGAGAGGCAGGCACAACAGGCACACCAATTACTGGGAGAAATGAAATCGCGATTAATGCAAACACAGCCAACTGAAAGGCAATAGTCATGGTTGTGGTTTTCCAGGTTCTTAACGAATGAAACGGATTATACCATCTGATCCCTATCTGGCATAGATCTTGAAAACCAAGCCAAATGTATCATATAAACAATTTAATTCGACTATATTTATAATTGAGCCTTATTAACTTCTCCCATCTCCAGATGATGCTTTTTTGCATCTCTTTCAAAAGAGAGATATTATATATTATTCACACAATATAAATATTTACTAATAATTATGGTACCGATATTATAGATGCTACCGAAAGAAGTTACATAGAATGGATTTTAGGAGAGATGGCCGAGTGGTTTATGGCTCCGGTCT
>DPJ9
CCTTGGCAAGGAGGAATTTTACCATTAAACCATACCCGCAACTGCTTTTATCTCATTCTCCACTATATTAGTAGATTTACTTGTATATAGTCAATTATTGATTAATAATGCAAATTTAAATTACTTATTCTTTATATTGAAAGACGGAACGAATCGGTAATGGAACCCAACCCCTCCCCTGGGAAACACTTTAGATTTTGTGCCTCAGTGTTTTAATTCAACCAA-GGGGGGGGGGATGCTGCAACTTAGCCAAAAACTTAGGATATGGAGGAGTTAAGGATACCTACTAAAAAGACTGATCCGATCCGTGGCGAAGCACCCGAAAATACGACATTTTTGTTACTTGACCAACCGTTAGGAGAGGCAGGCACAACAGGCACACCAATTACTGGGAGAAATGAAATCGCGATTAATGCAAACACAGCCAACTGAAAGGCAATAGTCATGGTTGTGGTTTTCCAGGTTCTTAACGAATGAAACGGATTATACCATCTGATCCCTATCTGGCATAGATCTTGAAAACCAAGCCAAATGTATCATATAAACAATTTAATTCGACTATATTTATAATTGAGCCTTATTAACTTCTCCCATCTCCAGATGATGCTTTTTTGCATCTCTTTCAAAAGAGAGATATTATATATTATTCACACAATATAAATATTTACTAATAATTATGGTACCGATATTATAGATGCTACCGAAAGAAGTTACATAGAATGGATTTTAGGAGAGATGGCCGAGTGGTTTATGGCTCCGGTCT
>DZ10
CCTTGGCAAGGAGGAATTTTACCATTAAACCATACCCGCAACTGCTTTTATCTCATTCTCCACTATATTAGTAGATTTACTTGTATATAGTCAATTATTGATTAATAATGCAAATTTAAATTACTTATTCTTTATATTGAAAGACGGAACGAATCGGTAATGGAACCCAA-CCCTCCCCTGGGAAACACTTTAGATTTTGTGCCTCAGTGTTTTAATTCAACCAA-GGGGGGGGGGATGCTGCAACTTAGCCAAAAACTTAGGATATGGAGGAGTTAAGGATACCTACTAAAAAGACTGATCCGATCCGTGGCGAAGCACCCGAAAATACGACATTTTTGTTACTTGACCAACCGTTAGGAGAGGCAGGCACAACAGGCACACCAATTACTGGGAGAAATGAAATCGCGATTAATGCAAACACAGCCAACTGAAAGGCAATAGTCATGGTTGTGGTTTTCCAGGTTCTTAACGAATGAAACGGATTATACCATCTGATCCCTATCTGGCATAGATCTTGAAAACCAAGCCAAATGTATCATATAAACAATTTAATTCGACTATATTTATAATTGAGCCTTATTAACTTCTCCCATCTCCAGATGATGCTTTTTTGCATCTCTTTCAAAAGAGAGATATTATATATTATTCACACAATATAAATATTTACTAATAATTATGGTACCGATATTATAGATGCTACCGAAAGAAGTTACATAGAATGGATTTTAGGAGAGATGGCCGAGTGGTTTATGGCTCCGGTCT
>DZ11
CCTTGGCAAGGAGGAATTTTACCATTAAACCATACCCGCAACTGCTTTTATCTCATTCTCCACTATATTAGTAGATTTACTTGTATATAGTCAATTATTGATTAATAATGCAAATTTAAATTACTTATTCTTTATATTGAAAGACGGAACGAATCGGTAATGGAACCCAA-CCCTCCCCTGGGAAACACTTTAGATTTTGTGCCTCAGTGTTTTAATTCAACCAA-GGGGGGGGGGATGCTGCAACTTAGCCAAAAACTTAGGATATGGAGGAGTTAAGGATACCTACTAAAAAGACTGATCCGATCCGTGGCGAAGCACCCGAAAATACGACATTTTTGTTACTTGACCAACCGTTAGGAGAGGCAGGCACAACAGGCACACCAATTACTGGGAGAAATGAAATCGCGATTAATGCAAACACAGCCAACTGAAAGGCAATAGTCATGGTTGTGGTTTTCCAGGTTCTTAACGAATGAAACGGATTATACCATCTGATCCCTATCTGGCATAGATCTTGAAAACCAAGCCAAATGTATCATATAAACAATTTAATTCGACTATATTTATAATTGAGCCTTATTAACTTCTCCCATCTCCAGATGATGCTTTTTTGCATCTCTTTCAAAAGAGAGATATTATATATTATTCACACAATATAAATATTTACTAATAATTATGGTACCGATATTATAGATGCTACCGAAAGAAGTTACATAGAATGGATTTTAGGAGAGATGGCCGAGTGGTTTATGGCTCCGGTCT
>DZ12
CCTTGGCAAGGAGGAATTTTACCATTAAACCATACCCGCAACTGCTTTTATCTCATTCTCCACTATATTAGTAGATTTACTTGTATATAGTCAATTATTGATTAATAATGCAAATTTAAATTACTTATTCTTTATATTGAAAGACGGAACGAATCGGTAATGGAACCCAA-CCCTCCCCTGGGAAACACTTTAGATTTTGTGCCTCAGTGTTTTAATTCAACCAA-GGGGGGGGGGATGCTGCAACTTAGCCAAAAACTTAGGATATGGAGGAGTTAAGGATACCTACTAAAAAGACTGATCCGATCCGTGGCGAAGCACCCGAAAATACGACATTTTTGTTACTTGACCAACCGTTAGGAGAGGCAGGCACAACAGGCACACCAATTACTGGGAGAAATGAAATCGCGATTAATGCAAACACAGCCAACTGAAAGGCAATAGTCATGGTTGTGGTTTTCCAGGTTCTTAACGAATGAAACGGATTATACCATCTGATCCCTATCTGGCATAGATCTTGAAAACCAAGCCAAATGTATCATATAAACAATTTAATTCGACTATATTTATAATTGAGCCTTATTAACTTCTCCCATCTCCAGATGATGCTTTTTTGCATCTCTTTCAAAAGAGAGATATTATATATTATTCACACAATATAAATATTTACTAATAATTATGGTACCGATATTATAGATGCTACCGAAAGAAGTTACATAGAATGGATTTTAGGAGAGATGGCCGAGTGGTTTATGGCTCCGGTCT
>DZ2
CCTTGGCAAGGAGGAATTTTACCATTAAACCATACCCGCAACTGCTTTTATCTCATTCTCCACTATATTAGTAGATTTACTTGTATATAGTCAATTATTGATTAATAATGCAAATTTAAATTACTTATTCTTTATATTGAAAGACGGAACGAATCGGTAATGGAACCCAA-CCCTCCCCTGGGAAACACTTTAGATTTTGTGCCTCAGTGTTTTAATTCAACCAA-GGGGGGGGGGATGCTGCAACTTAGCCAAAAACTTAGGATATGGAGGAGTTAAGGATACCTACTAAAAAGACTGATCCGATCCGTGGCGAAGCACCCGAAAATACGACATTTTTGTTACTTGACCAACCGTTAGGAGAGGCAGGCACAACAGGCACACCAATTACTGGGAGAAATGAAATCGCGATTAATGCAAACACAGCCAACTGAAAGGCAATAGTCATGGTTGTGGTTTTCCAGGTTCTTAACGAATGAAACGGATTATACCATCTGATCCCTATCTGGCATAGATCTTGAAAACCAAGCCAAATGTATCATATAAACAATTTAATTCGACTATATTTATAATTGAGCCTTATTAACTTCTCCCATCTCCAGATGATGCTTTTTTGCATCTCTTTCAAAAGAGAGATATTATATATTATTCACACAATATAAATATTTACTAATAATTATGGTACCGATATTATAGATGCTACCGAAAGAAGTTACATAGAATGGATTTTAGGAGAGATGGCCGAGTGGTTTATGGCTCCGGTCT
>DZ3
CCTTGGCAAGGAGGAATTTTACCATTAAACCATACCCGCAACTGCTTTTATCTCATTCTCCACTATATTAGTAGATTTACTTGTATATAGTCAATTATTGATTAATAATGCAAATTTAAATTACTTATTCTTTATATTGAAAGACGGAACGAATCGGTAATGGAACCCAA-CCCTCCCCTGGGAAACACTTTAGATTTTGTGCCTCAGTGTTTTAATTCAACCAA-GGGGGGGGGGATGCTGCAACTTAGCCAAAAACTTAGGATATGGAGGAGTTAAGGATACCTACTAAAAAGACTGATCCGATCCGTGGCGAAGCACCCGAAAATACGACATTTTTGTTACTTGACCAACCGTTAGGAGAGGCAGGCACAACAGGCACACCAATTACTGGGAGAAATGAAATCGCGATTAATGCAAACACAGCCAACTGAAAGGCAATAGTCATGGTTGTGGTTTTCCAGGTTCTTAACGAATGAAACGGATTATACCATCTGATCCCTATCTGGCATAGATCTTGAAAACCAAGCCAAATGTATCATATAAACAATTTAATTCGACTATATTTATAATTGAGCCTTATTAACTTCTCCCATCTCCAGATGATGCTTTTTTGCATCTCTTTCAAAAGAGAGATATTATATATTATTCACACAATATAAATATTTACTAATAATTATGGTACCGATATTATAGATGCTACCGAAAGAAGTTACATAGAATGGATTTTAGGAGAGATGGCCGAGTGGTTTATGGCTCCGGTCT
>DZ4
CCTTGGCAAGGAGGAATTTTACCATTAAACCATACCCGCAACTGCTTTTATCTCATTCTCCACTATATTAGTAGATTTACTTGTATATAGTCAATTATTGATTAATAATGCAAATTTAAATTACTTATTCTTTATATTGAAAGACGGAACGAATCGGTAATGGAACCCAA-CCCTCCCCTGGGAAACACTTTAGATTTTGTGCCTCAGTGTTTTAATTCAACCAA-GGGGGGGGGGATGCTGCAACTTAGCCAAAAACTTAGGATATGGAGGAGTTAAGGATACCTACTAAAAAGACTGATCCGATCCGTGGCGAAGCACCCGAAAATACGACATTTTTGTTACTTGACCAACCGTTAGGAGAGGCAGGCACAACAGGCACACCAATTACTGGGAGAAATGAAATCGCGATTAATGCAAACACAGCCAACTGAAAGGCAATAGTCATGGTTGTGGTTTTCCAGGTTCTTAACGAATGAAACGGATTATACCATCTGATCCCTATCTGGCATAGATCTTGAAAACCAAGCCAAATGTATCATATAAACAATTTAATTCGACTATATTTATAATTGAGCCTTATTAACTTCTCCCATCTCCAGATGATGCTTTTTTGCATCTCTTTCAAAAGAGAGATATTATATATTATTCACACAATATAAATATTTACTAATAATTATGGTACCGATATTATAGATGCTACCGAAAGAAGTTACATAGAATGGATTTTAGGAGAGATGGCCGAGTGGTTTATGGCTCCGGTCT
>DZ5
CCTTGGCAAGGAGGAATTTTACCATTAAACCATACCCGCAACTGCTTTTATCTCATTCTCCACTATATTAGTAGATTTACTTGTATATAGTCAATTATTGATTAATAATGCAAATTTAAATTACTTATTCTTTATATTGAAAGACGGAACGAATCGGTAATGGAACCCAACCC-TCCCCTGGGAAACACTTTAGATTTTGTGCCTCAGTGTTTTAATTCAACCAA-GGGGGGGGGGATGCTGCAACTTAGCCAAAAACTTAGGATATGGAGGAGTTAAGGATACCTACTAAAAAGACTGATCCGATCCGTGGCGAAGCACCCGAAAATACGACATTTTTGTTACTTGACCAACCGTTAGGAGAGGCAGGCACAACAGGCACACCAATTACTGGGAGAAATGAAATCGCGATTAATGCAAACACAGCCAACTGAAAGGCAATAGTCATGGTTGTGGTTTTCCAGGTTCTTAACGAATGAAACGGATTATACCATCTGATCCCTATCTGGCATAGATCTTGAAAACCAAGCCAAATGTATCATATAAACAATTTAATTCGACTATATTTATAATTGAGCCTTATTAACTTCTCCCATCTCCAGATGATGCTTTTTTGCATCTCTTTCAAAAGAGAGATATTATATATTATTCACACAATATAAATATTTACTAATAATTATGGTACCGATATTATAGATGCTACCGAAAGAAGTTACATAGAATGGATTTTAGGAGAGATGGCCGAGTGGTTTATGGCTCCGGTCT
>DZ6
CCTTGGCAAGGAGGAATTTTACCATTAAACCATACCCGCAACTGCTTTTATCTCATTCTCCACTATATTAGTAGATTTACTTGTATATAGTCAATTATTGATTAATAATGCAAATTTAAATTACTTATTCTTTATATTGAAAGACGGAACGAATCGGTAATGGAACCCAA-CCCTCCCCTGGGAAACACTTTAGATTTTGTGCCTCAGTGTTTTAATTCAACCAA-GGGGGGGGGGATGCTGCAACTTAGCCAAAAACTTAGGATATGGAGGAGTTAAGGATACCTACTAAAAAGACTGATCCGATCCGTGGCGAAGCACCCGAAAATACGACATTTTTGTTACTTGACCAACCGTTAGGAGAGGCAGGCACAACAGGCACACCAATTACTGGGAGAAATGAAATCGCGATTAATGCAAACACAGCCAACTGAAAGGCAATAGTCATGGTTGTGGTTTTCCAGGTTCTTAACGAATGAAACGGATTATACCATCTGATCCCTATCTGGCATAGATCTTGAAAACCAAGCCAAATGTATCATATAAACAATTTAATTCGACTATATTTATAATTGAGCCTTATTAACTTCTCCCATCTCCAGATGATGCTTTTTTGCATCTCTTTCAAAAGAGAGATATTATATATTATTCACACAATATAAATATTTACTAATAATTATGGTACCGATATTATAGATGCTACCGAAAGAAGTTACATAGAATGGATTTTAGGAGAGATGGCCGAGTGGTTTATGGCTCCGGTCT
>DZ7
CCTTGGCAAGGAGGAATTTTACCATTAAACCATACCCGCAACTGCTTTTATCTCATTCTCCACTATATTAGTAGATTTACTTGTATATAGTCAATTATTGATTAATAATGCAAATTTAAATTACTTATTCTTTATATTGAAAGACGGAACGAATCGGTAATGGAACCCAA-CCCTCCCCTGGGAAACACTTTAGATTTTGTGCCTCAGTGTTTTAATTCAACCAA-GGGGGGGGGGATGCTGCAACTTAGCCAAAAACTTAGGATATGGAGGAGTTAAGGATACCTACTAAAAAGACTGATCCGATCCGTGGCGAAGCACCCGAAAATACGACATTTTTGTTACTTGACCAACCGTTAGGAGAGGCAGGCACAACAGGCACACCAATTACTGGGAGAAATGAAATCGCGATTAATGCAAACACAGCCAACTGAAAGGCAATAGTCATGGTTGTGGTTTTCCAGGTTCTTAACGAATGAAACGGATTATACCATCTGATCCCTATCTGGCATAGATCTTGAAAACCAAGCCAAATGTATCATATAAACAATTTAATTCGACTATATTTATAATTGAGCCTTATTAACTTCTCCCATCTCCAGATGATGCTTTTTTGCATCTCTTTCAAAAGAGAGATATTATATATTATTCACACAATATAAATATTTACTAATAATTATGGTACCGATATTATAGATGCTACCGAAAGAAGTTACATAGAATGGATTTTAGGAGAGATGGCCGAGTGGTTTATGGCTCCGGTCT
>DZ8
CCTTGGCAAGGAGGAATTTTACCATTAAACCATACCCGCAACTGCTTTTATCTCATTCTCCACTATATTAGTAGATTTACTTGTATATAGTCAATTATTGATTAATAATGCAAATTTAAATTACTTATTCTTTATATTGAAAGACGGAACGAATCGGTAATGGAACCCAA-CCCTCCCCTGGGAAACACTTTAGATTTTGTGCCTCAGTGTTTTAATTCAACCAA-GGGGGGGGGGATGCTGCAACTTAGCCAAAAACTTAGGATATGGAGGAGTTAAGGATACCTACTAAAAAGACTGATCCGATCCGTGGCGAAGCACCCGAAAATACGACATTTTTGTTACTTGACCAACCGTTAGGAGAGGCAGGCACAACAGGCACACCAATTACTGGGAGAAATGAAATCGCGATTAATGCAAACACAGCCAACTGAAAGGCAATAGTCATGGTTGTGGTTTTCCAGGTTCTTAACGAATGAAACGGATTATACCATCTGATCCCTATCTGGCATAGATCTTGAAAACCAAGCCAAATGTATCATATAAACAATTTAATTCGACTATATTTATAATTGAGCCTTATTAACTTCTCCCATCTCCAGATGATGCTTTTTTGCATCTCTTTCAAAAGAGAGATATTATATATTATTCACACAATATAAATATTTACTAATAATTATGGTACCGATATTATAGATGCTACCGAAAGAAGTTACATAGAATGGATTTTAGGAGAGATGGCCGAGTGGTTTATGGCTCCGGTCT
>DZ9
CCTTGGCAAGGAGGAATTTTACCATTAAACCATACCCGCAACTGCTTTTATCTCATTCTCCACTATATTAGTAGATTTACTTGTATATAGTCAATTATTGATTAATAATGCAAATTTAAATTACTTATTCTTTATATTGAAAGACGGAACGAATCGGTAATGGAACCCAACCC-TCCCCTGGGAAACACTTTAGATTTTGTGCCTCAGTGTTTTAATTCAACCAA-GGGGGGGGGGATGCTGCAACTTAGCCAAAAACTTAGGATATGGAGGAGTTAAGGATACCTACTAAAAAGACTGATCCGATCCGTGGCGAAGCACCCGAAAATACGACATTTTTGTTACTTGACCAACCGTTAGGAGAGGCAGGCACAACAGGCACACCAATTACTGGGAGAAATGAAATCGCGATTAATGCAAACACAGCCAACTGAAAGGCAATAGTCATGGTTGTGGTTTTCCAGGTTCTTAACGAATGAAACGGATTATACCATCTGATCCCTATCTGGCATAGATCTTGAAAACCAAGCCAAATGTATCATATAAACAATTTAATTCGACTATATTTATAATTGAGCCTTATTAACTTCTCCCATCTCCAGATGATGCTTTTTTGCATCTCTTTCAAAAGAGAGATATTATATATTATTCACACAATATAAATATTTACTAATAATTATGGTACCGATATTATAGATGCTACCGAAAGAAGTTACATAGAATGGATTTTAGGAGAGATGGCCGAGTGGTTTATGGCTCCGGTCT
>GJS1
CCTTGGCAAGGAGGAATTTTACCATTAAACCATACCCGCAACTGCTTTTATCTCATTCTCCACTATATTAGTAGATTTACTTGTATATAGTCAATTATTGATTAATAATGCAAATTTAAATTACTTATTCTTTATATTGAAAGACGGAACGAATCGGTAATGGAACCCAA-CCCTCCCCTGGGAAACACTTTAGATTTTGTGCCTCAGTGTTTTAATTCAACCAA-GGGGGGGGGGATGCTGCAACTTAGCCAAAAACTTAGGATATGGAGGAGTTAAGGATACCTACTAAAAAGACTGATCCGATCCGTGGCGAAGCACCCGAAAATACGACATTTTTGTTACTTGACCAACCGTTAGGAGAGGCAGGCACAACAGGCACACCAATTACTGGGAGAAATGAAATCGCGATTAATGCAAACACAGCCAACTGAAAGGCAATAGTCATGGTTGTGGTTTTCCAGGTTCTTAACGAATGAAACGGATTATACCATCTGATCCCTATCTGGCATAGATCTTGAAAACCAAGCCAAATGTATCATATAAACAATTTAATTCGACTATATTTATAATTGAGCCTTATTAACTTCTCCCATCTCCAGATGATGCTTTTTTGCATCTCTTTCAAAAGAGAGATATTATATATTATTCACACAATATAAATATTTACTAATAATTATGGTACCGATATTATAGATGCTACCGAAAGAAGTTACATAGAATGGATTTTAGGAGAGATGGCCGAGTGGTTTATGGCTCCGGTCT
>GJS12
CCTTGGCAAGGAGGAATTTTACCATTAAACCATACCCGCAACTGCTTTTATCTCATTCTCCACTATATTAGTAGATTTACTTGTATATAGTCAATTATTGATTAATAATGCAAATTTAAATTACTTATTCTTTATATTGAAAGACGGAACGAATCGGTAATGGAACCCAA-CCCTCCCCTGGGAAACACTTTAGATTTTGTGCCTCAGTGTTTTAATTCAACCAA-GGGGGGGGGGATGCTGCAACTTAGCCAAAAACTTAGGATATGGAGGAGTTAAGGATACCTACTAAAAAGACTGATCCGATCCGTGGCGAAGCACCCGAAAATACGACATTTTTGTTACTTGACCAACCGTTAGGAGAGGCAGGCACAACAGGCACACCAATTACTGGGAGAAATGAAATCGCGATTAATGCAAACACAGCCAACTGAAAGGCAATAGTCATGGTTGTGGTTTTCCAGGTTCTTAACGAATGAAACGGATTATACCATCTGATCCCTATCTGGCATAGATCTTGAAAACCAAGCCAAATGTATCATATAAACAATTTAATTCGACTATATTTATAATTGAGCCTTATTAACTTCTCCCATCTCCAGATGATGCTTTTTTGCATCTCTTTCAAAAGAGAGATATTATATATTATTCACACAATATAAATATTTACTAATAATTATGGTACCGATATTATAGATGCTACCGAAAGAAGTTACATAGAATGGATTTTAGGAGAGATGGCCGAGTGGTTTATGGCTCCGGTCT
>GJS2
CCTTGGCAAGGAGGAATTTTACCATTAAACCATACCCGCAACTGCTTTTATCTCATTCTCCACTATATTAGTAGATTTACTTGTATATAGTCAATTATTGATTAATAATGCAAATTTAAATTACTTATTCTTTATATTGAAAGACGGAACGAATCGGTAATGGAACCCAA-CCCTCCCCTGGGAAACACTTTAGATTTTGTGCCTCAGTGTTTTAATTCAACCAA-GGGGGGGGGGATGCTGCAACTTAGCCAAAAACTTAGGATATGGAGGAGTTAAGGATACCTACTAAAAAGACTGATCCGATCCGTGGCGAAGCACCCGAAAATACGACATTTTTGTTACTTGACCAACCGTTAGGAGAGGCAGGCACAACAGGCACACCAATTACTGGGAGAAATGAAATCGCGATTAATGCAAACACAGCCAACTGAAAGGCAATAGTCATGGTTGTGGTTTTCCAGGTTCTTAACGAATGAAACGGATTATACCATCTGATCCCTATCTGGCATAGATCTTGAAAACCAAGCCAAATGTATCATATAAACAATTTAATTCGACTATATTTATAATTGAGCCTTATTAACTTCTCCCATCTCCAGATGATGCTTTTTTGCATCTCTTTCAAAAGAGAGATATTATATATTATTCACACAATATAAATATTTACTAATAATTATGGTACCGATATTATAGATGCTACCGAAAGAAGTTACATAGAATGGATTTTAGGAGAGATGGCCGAGTGGTTTATGGCTCCGGTCT
>GJS3
CCTTGGCAAGGAGGAATTTTACCATTAAACCATACCCGCAACTGCTTTTATCTCATTCTCCACTATATTAGTAGATTTACTTGTATATAGTCAATTATTGATTAATAATGCAAATTTAAATTACTTATTCTTTATATTGAAAGACGGAACGAATCGGTAATGGAACCCAA-CCCTCCCCTGGGAAACACTTTAGATTTTGTGCCTCAGTGTTTTAATTCAACCAA-GGGGGGGGGGATGCTGCAACTTAGCCAAAAACTTAGGATATGGAGGAGTTAAGGATACCTACTAAAAAGACTGATCCGATCCGTGGCGAAGCACCCGAAAATACGACATTTTTGTTACTTGACCAACCGTTAGGAGAGGCAGGCACAACAGGCACACCAATTACTGGGAGAAATGAAATCGCGATTAATGCAAACACAGCCAACTGAAAGGCAATAGTCATGGTTGTGGTTTTCCAGGTTCTTAACGAATGAAACGGATTATACCATCTGATCCCTATCTGGCATAGATCTTGAAAACCAAGCCAAATGTATCATATAAACAATTTAATTCGACTATATTTATAATTGAGCCTTATTAACTTCTCCCATCTCCAGATGATGCTTTTTTGCATCTCTTTCAAAAGAGAGATATTATATATTATTCACACAATATAAATATTTACTAATAATTATGGTACCGATATTATAGATGCTACCGAAAGAAGTTACATAGAATGGATTTTAGGAGAGATGGCCGAGTGGTTTATGGCTCCGGTCT
>GJS4
CCTTGGCAAGGAGGAATTTTACCATTAAACCATACCCGCAACTGCTTTTATCTCATTCTCCACTATATTAGTAGATTTACTTGTATATAGTCAATTATTGATTAATAATGCAAATTTAAATTACTTATTCTTTATATTGAAAGACGGAACGAATCGGTAATGGAACCCAA-CCCTCCCCTGGGAAACACTTTAGATTTTGTGCCTCAGTGTTTTAATTCAACCAA-GGGGGGGGGGATGCTGCAACTTAGCCAAAAACTTAGGATATGGAGGAGTTAAGGATACCTACTAAAAAGACTGATCCGATCCGTGGCGAAGCACCCGAAAATACGACATTTTTGTTACTTGACCAACCGTTAGGAGAGGCAGGCACAACAGGCACACCAATTACTGGGAGAAATGAAATCGCGATTAATGCAAACACAGCCAACTGAAAGGCAATAGTCATGGTTGTGGTTTTCCAGGTTCTTAACGAATGAAACGGATTATACCATCTGATCCCTATCTGGCATAGATCTTGAAAACCAAGCCAAATGTATCATATAAACAATTTAATTCGACTATATTTATAATTGAGCCTTATTAACTTCTCCCATCTCCAGATGATGCTTTTTTGCATCTCTTTCAAAAGAGAGATATTATATATTATTCACACAATATAAATATTTACTAATAATTATGGTACCGATATTATAGATGCTACCGAAAGAAGTTACATAGAATGGATTTTAGGAGAGATGGCCGAGTGGTTTATGGCTCCGGTCT
>GJS5
CCTTGGCAAGGAGGAATTTTACCATTAAACCATACCCGCAACTGCTTTTATCTCATTCTCCACTATATTAGTAGATTTACTTGTATATAGTCAATTATTGATTAATAATGCAAATTTAAATTACTTATTCTTTATATTGAAAGACGGAACGAATCGGTAATGGAACCCAA-CCCTCCCCTGGGAAACACTTTAGATTTTGTGCCTCAGTGTTTTAATTCAACCAA-GGGGGGGGGGATGCTGCAACTTAGCCAAAAACTTAGGATATGGAGGAGTTAAGGATACCTACTAAAAAGACTGATCCGATCCGTGGCGAAGCACCCGAAAATACGACATTTTTGTTACTTGACCAACCGTTAGGAGAGGCAGGCACAACAGGCACACCAATTACTGGGAGAAATGAAATCGCGATTAATGCAAACACAGCCAACTGAAAGGCAATAGTCATGGTTGTGGTTTTCCAGGTTCTTAACGAATGAAACGGATTATACCATCTGATCCCTATCTGGCATAGATCTTGAAAACCAAGCCAAATGTATCATATAAACAATTTAATTCGACTATATTTATAATTGAGCCTTATTAACTTCTCCCATCTCCAGATGATGCTTTTTTGCATCTCTTTCAAAAGAGAGATATTATATATTATTCACACAATATAAATATTTACTAATAATTATGGTACCGATATTATAGATGCTACCGAAAGAAGTTACATAGAATGGATTTTAGGAGAGATGGCCGAGTGGTTTATGGCTCCGGTCT
>GJS6
CCTTGGCAAGGAGGAATTTTACCATTAAACCATACCCGCAACTGCTTTTATCTCATTCTCCACTATATTAGTAGATTTACTTGTATATAGTCAATTATTGATTAATAATGCAAATTTAAATTACTTATTCTTTATATTGAAAGACGGAACGAATCGGTAATGGAACCCAA-CCCTCCCCTGGGAAACACTTTAGATTTTGTGCCTCAGTGTTTTAATTCAACCAA-GGGGGGGGGGATGCTGCAACTTAGCCAAAAACTTAGGATATGGAGGAGTTAAGGATACCTACTAAAAAGACTGATCCGATCCGTGGCGAAGCACCCGAAAATACGACATTTTTGTTACTTGACCAACCGTTAGGAGAGGCAGGCACAACAGGCACACCAATTACTGGGAGAAATGAAATCGCGATTAATGCAAACACAGCCAACTGAAAGGCAATAGTCATGGTTGTGGTTTTCCAGGTTCTTAACGAATGAAACGGATTATACCATCTGATCCCTATCTGGCATAGATCTTGAAAACCAAGCCAAATGTATCATATAAACAATTTAATTCGACTATATTTATAATTGAGCCTTATTAACTTCTCCCATCTCCAGATGATGCTTTTTTGCATCTCTTTCAAAAGAGAGATATTATATATTATTCACACAATATAAATATTTACTAATAATTATGGTACCGATATTATAGATGCTACCGAAAGAAGTTACATAGAATGGATTTTAGGAGAGATGGCCGAGTGGTTTATGGCTCCGGTCT
>GJS7
CCTTGGCAAGGAGGAATTTTACCATTAAACCATACCCGCAACTGCTTTTATCTCATTCTCCACTATATTAGTAGATTTACTTGTATATAGTCAATTATTGATTAATAATGCAAATTTAAATTACTTATTCTTTATATTGAAAGACGGAACGAATCGGTAATGGAACCCAA-CCCTCCCCTGGGAAACACTTTAGATTTTGTGCCTCAGTGTTTTAATTCAACCAA-GGGGGGGGGGATGCTGCAACTTAGCCAAAAACTTAGGATATGGAGGAGTTAAGGATACCTACTAAAAAGACTGATCCGATCCGTGGCGAAGCACCCGAAAATACGACATTTTTGTTACTTGACCAACCGTTAGGAGAGGCAGGCACAACAGGCACACCAATTACTGGGAGAAATGAAATCGCGATTAATGCAAACACAGCCAACTGAAAGGCAATAGTCATGGTTGTGGTTTTCCAGGTTCTTAACGAATGAAACGGATTATACCATCTGATCCCTATCTGGCATAGATCTTGAAAACCAAGCCAAATGTATCATATAAACAATTTAATTCGACTATATTTATAATTGAGCCTTATTAACTTCTCCCATCTCCAGATGATGCTTTTTTGCATCTCTTTCAAAAGAGAGATATTATATATTATTCACACAATATAAATATTTACTAATAATTATGGTACCGATATTATAGATGCTACCGAAAGAAGTTACATAGAATGGATTTTAGGAGAGATGGCCGAGTGGTTTATGGCTCCGGTCT
>GP1
CCTTGGCAAGGAGGAATTTTACCATTAAACCATACCCGCAACTGCTTTTATCTCATTCTCCACTATATTAGTAGATTTACTTGTATATAGTCAATTATTGATTAATAATGCAAATTTAAATTACTTATTCTTTATATTGAAAGACGGAACGAATCGGTAATGGAACCCAA-CCCTCCCCTGGGAAACACTTTAGATTTTGTGCCTCAGTGTTTTAATTCAACCAA-GGGGGGGGGGATGCTGCAACTTAGCCAAAAACTTAGGATATGGAGGAGTTAAGGATACCTACTAAAAAGACTGATCCGATCCGTGGCGAAGCACCCGAAAATACGACATTTTTGTTACTTGACCAACCGTTAGGAGAGGCAGGCACAACAGGCACACCAATTACTGGGAGAAATGAAATCGCGATTAATGCAAACACAGCCAACTGAAAGGCAATAGTCATGGTTGTGGTTTTCCAGGTTCTTAACGAATGAAACGGATTATACCATCTGATCCCTATCTGGCATAGATCTTGAAAACCAAGCCAAATGTATCATATAAACAATTTAATTCGACTATATTTATAATTGAGCCTTATTAACTTCTCCCATCTCCAGATGATGCTTTTTTGCATCTCTTTCAAAAGAGAGATATTATATATTATTCACACAATATAAATATTTACTAATAATTATGGTACCGATATTATAGATGCTACCGAAAGAAGTTACATAGAATGGATTTTAGGAGAGATGGCCGAGTGGTTTATGGCTCCGGTCT
>GP10
CCTTGGCAAGGAGGAATTTTACCATTAAACCATACCCGCAACTGCTTTTATCTCATTCTCCACTATATTAGTAGATTTACTTGTATATAGTCAATTATTGATTAATAATGCAAATTTAAATTACTTATTCTTTATATTGAAAGACGGAACGAATCGGTAATGGAACCCAA-CCCTCCCCTGGGAAACACTTTAGATTTTGTGCCTCAGTGTTTTAATTCAACCAA-GGGGGGGGGGATGCTGCAACTTAGCCAAAAACTTAGGATATGGAGGAGTTAAGGATACCTACTAAAAAGACTGATCCGATCCGTGGCGAAGCACCCGAAAATACGACATTTTTGTTACTTGACCAACCGTTAGGAGAGGCAGGCACAACAGGCACACCAATTACTGGGAGAAATGAAATCGCGATTAATGCAAACACAGCCAACTGAAAGGCAATAGTCATGGTTGTGGTTTTCCAGGTTCTTAACGAATGAAACGGATTATACCATCTGATCCCTATCTGGCATAGATCTTGAAAACCAAGCCAAATGTATCATATAAACAATTTAATTCGACTATATTTATAATTGAGCCTTATTAACTTCTCCCATCTCCAGATGATGCTTTTTTGCATCTCTTTCAAAAGAGAGATATTATATATTATTCACACAATATAAATATTTACTAATAATTATGGTACCGATATTATAGATGCTACCGAAAGAAGTTACATAGAATGGATTTTAGGAGAGATGGCCGAGTGGTTTATGGCTCCGGTCT
>GP11
CCTTGGCAAGGAGGAATTTTACCATTAAACCATACCCGCAACTGCTTTTATCTCATTCTCCACTATATTAGTAGATTTACTTGTATATAGTCAATTATTGATTAATAATGCAAATTTAAATTACTTATTCTTTATATTGAAAGACGGAACGAATCGGTAATGGAACCCAA-CCCTCCCCTGGGAAACACTTTAGATTTTGTGCCTCAGTGTTTTAATTCAACCAA-GGGGGGGGGGATGCTGCAACTTAGCCAAAAACTTAGGATATGGAGGAGTTAAGGATACCTACTAAAAAGACTGATCCGATCCGTGGCGAAGCACCCGAAAATACGACATTTTTGTTACTTGACCAACCGTTAGGAGAGGCAGGCACAACAGGCACACCAATTACTGGGAGAAATGAAATCGCGATTAATGCAAACACAGCCAACTGAAAGGCAATAGTCATGGTTGTGGTTTTCCAGGTTCTTAACGAATGAAACGGATTATACCATCTGATCCCTATCTGGCATAGATCTTGAAAACCAAGCCAAATGTATCATATAAACAATTTAATTCGACTATATTTATAATTGAGCCTTATTAACTTCTCCCATCTCCAGATGATGCTTTTTTGCATCTCTTTCAAAAGAGAGATATTATATATTATTCACACAATATAAATATTTACTAATAATTATGGTACCGATATTATAGATGCTACCGAAAGAAGTTACATAGAATGGATTTTAGGAGAGATGGCCGAGTGGTTTATGGCTCCGGTCT
>GP12
CCTTGGCAAGGAGGAATTTTACCATTAAACCATACCCGCAACTGCTTTTATCTCATTCTCCACTATATTAGTAGATTTACTTGTATATAGTCAATTATTGATTAATAATGCAAATTTAAATTACTTATTCTTTATATTGAAAGACGGAACGAATCGGTAATGGAACCCAACCC-TCCCCTGGGAAACACTTTAGATTTTGTGCCTCAGTGTTTTAATTCAACCAA-GGGGGGGGGGATGCTGCAACTTAGCCAAAAACTTAGGATATGGAGGAGTTAAGGATACCTACTAAAAAGACTGATCCGATCCGTGGCGAAGCACCCGAAAATACGACATTTTTGTTACTTGACCAACCGTTAGGAGAGGCAGGCACAACAGGCACACCAATTACTGGGAGAAATGAAATCGCGATTAATGCAAACACAGCCAACTGAAAGGCAATAGTCATGGTTGTGGTTTTCCAGGTTCTTAACGAATGAAACGGATTATACCATCTGATCCCTATCTGGCATAGATCTTGAAAACCAAGCCAAATGTATCATATAAACAATTTAATTCGACTATATTTATAATTGAGCCTTATTAACTTCTCCCATCTCCAGATGATGCTTTTTTGCATCTCTTTCAAAAGAGAGATATTATATATTATTCACACAATATAAATATTTACTAATAATTATGGTACCGATATTATAGATGCTACCGAAAGAAGTTACATAGAATGGATTTTAGGAGAGATGGCCGAGTGGTTTATGGCTCCGGTCT
>GP13
CCTTGGCAAGGAGGAATTTTACCATTAAACCATACCCGCAACTGCTTTTATCTCATTCTCCACTATATTAGTAGATTTACTTGTATATAGTCAATTATTGATTAATAATGCAAATTTAAATTACTTATTCTTTATATTGAAAGACGGAACGAATCGGTAATGGAACCCAA-CCCTCCCCTGGGAAACACTTTAGATTTTGTGCCTCAGTGTTTTAATTCAACCAA-GGGGGGGGGGATGCTGCAACTTAGCCAAAAACTTAGGATATGGAGGAGTTAAGGATACCTACTAAAAAGACTGATCCGATCCGTGGCGAAGCACCCGAAAATACGACATTTTTGTTACTTGACCAACCGTTAGGAGAGGCAGGCACAACAGGCACACCAATTACTGGGAGAAATGAAATCGCGATTAATGCAAACACAGCCAACTGAAAGGCAATAGTCATGGTTGTGGTTTTCCAGGTTCTTAACGAATGAAACGGATTATACCATCTGATCCCTATCTGGCATAGATCTTGAAAACCAAGCCAAATGTATCATATAAACAATTTAATTCGACTATATTTATAATTGAGCCTTATTAACTTCTCCCATCTCCAGATGATGCTTTTTTGCATCTCTTTCAAAAGAGAGATATTATATATTATTCACACAATATAAATATTTACTAATAATTATGGTACCGATATTATAGATGCTACCGAAAGAAGTTACATAGAATGGATTTTAGGAGAGATGGCCGAGTGGTTTATGGCTCCGGTCT
>GP14
CCTTGGCAAGGAGGAATTTTACCATTAAACCATACCCGCAACTGCTTTTATCTCATTCTCCACTATATTAGTAGATTTACTTGTATATAGTCAATTATTGATTAATAATGCAAATTTAAATTACTTATTCTTTATATTGAAAGACGGAACGAATCGGTAATGGAACCCAACCCCTCCCCTGGGAAACACTTTAGATTTTGTGCCTCAGTGTTTTAATTCAACCAA-GGGGGGGGGGATGCTGCAACTTAGCCAAAAACTTAGGATATGGAGGAGTTAAGGATACCTACTAAAAAGACTGATCCGATCCGTGGCGAAGCACCCGAAAATACGACATTTTTGTTACTTGACCAACCGTTAGGAGAGGCAGGCACAACAGGCACACCAATTACTGGGAGAAATGAAATCGCGATTAATGCAAACACAGCCAACTGAAAGGCAATAGTCATGGTTGTGGTTTTCCAGGTTCTTAACGAATGAAACGGATTATACCATCTGATCCCTATCTGGCATAGATCTTGAAAACCAAGCCAAATGTATCATATAAACAATTTAATTCGACTATATTTATAATTGAGCCTTATTAACTTCTCCCATCTCCAGATGATGCTTTTTTGCATCTCTTTCAAAAGAGAGATATTATATATTATTCACACAATATAAATATTTACTAATAATTATGGTACCGATATTATAGATGCTACCGAAAGAAGTTACATAGAATGGATTTTAGGAGAGATGGCCGAGTGGTTTATGGCTCCGGTCT
>GP15
CCTTGGCAAGGAGGAATTTTACCATTAAACCATACCCGCAACTGCTTTTATCTCATTCTCCACTATATTAGTAGATTTACTTGTATATAGTCAATTATTGATTAATAATGCAAATTTAAATTACTTATTCTTTATATTGAAAGACGGAACGAATCGGTAATGGAACCCAACCCCTCCCCTGGGAAACACTTTAGATTTTGTGCCTCAGTGTTTTAATTCAACCAA-GGGGGGGGGGATGCTGCAACTTAGCCAAAAACTTAGGATATGGAGGAGTTAAGGATACCTACTAAAAAGACTGATCCGATCCGTGGCGAAGCACCCGAAAATACGACATTTTTGTTACTTGACCAACCGTTAGGAGAGGCAGGCACAACAGGCACACCAATTACTGGGAGAAATGAAATCGCGATTAATGCAAACACAGCCAACTGAAAGGCAATAGTCATGGTTGTGGTTTTCCAGGTTCTTAACGAATGAAACGGATTATACCATCTGATCCCTATCTGGCATAGATCTTGAAAACCAAGCCAAATGTATCATATAAACAATTTAATTCGACTATATTTATAATTGAGCCTTATTAACTTCTCCCATCTCCAGATGATGCTTTTTTGCATCTCTTTCAAAAGAGAGATATTATATATTATTCACACAATATAAATATTTACTAATAATTATGGTACCGATATTATAGATGCTACCGAAAGAAGTTACATAGAATGGATTTTAGGAGAGATGGCCGAGTGGTTTATGGCTCCGGTCT
>GP2
CCTTGGCAAGGAGGAATTTTACCATTAAACCATACCCGCAACTGCTTTTATCTCATTCTCCACTATATTAGTAGATTTACTTGTATATAGTCAATTATTGATTAATAATGCAAATTTAAATTACTTATTCTTTATATTGAAAGACGGAACGAATCGGTAATGGAACCCAC-CCCTCCCCTGGGAAACACTTTAGATTTTGTGCCTCAGTGTTTTAATTCAACCAA-GGGGGGGGGGATGCTGCAACTTAGCCAAAAACTTAGGATATGGAGGAGTTAAGGATACCTACTAAAAAGACTGATCCGATCCGTGGCGAAGCACCCGAAAATACGACATTTTTGTTACTTGACCAACCGTTAGGAGAGGCAGGCACAACAGGCACACCAATTACTGGGAGAAATGAAATCGCGATTAATGCAAACACAGCCAACTGAAAGGCAATAGTCATGGTTGTGGTTTTCCAGGTTCTTAACGAATGAAACGGATTATACCATCTGATCCCTATCTGGCATAGATCTTGAAAACCAAGCCAAATGTATCATATAAACAATTTAATTCGACTATATTTATAATTGAGCCTTATTAACTTCTCCCATCTCCAGATGATGCTTTTTTGCATCTCTTTCAAAAGAGAGATATTATATATTATTCACACAATATAAATATTTACTAATAATTATGGTACCGATATTATAGATGCTACCGAAAGAAGTTACATAGAATGGATTTTAGGAGAGATGGCCGAGTGGTTTATGGCTCCGGTCT
>GP3
CCTTGGCAAGGAGGAATTTTACCATTAAACCATACCCGCAACTGCTTTTATCTCATTCTCCACTATATTAGTAGATTTACTTGTATATAGTCAATTATTGATTAATAATGCAAATTTAAATTACTTATTCTTTATATTGAAAGACGGAACGAATCGGTAATGGAACCCAA-CCCTCCCCTGGGAAACACTTTAGATTTTGTGCCTCAGTGTTTTAATTCAACCAA-GGGGGGGGGGATGCTGCAACTTAGCCAAAAACTTAGGATATGGAGGAGTTAAGGATACCTACTAAAAAGACTGATCCGATCCGTGGCGAAGCACCCGAAAATACGACATTTTTGTTACTTGACCAACCGTTAGGAGAGGCAGGCACAACAGGCACACCAATTACTGGGAGAAATGAAATCGCGATTAATGCAAACACAGCCAACTGAAAGGCAATAGTCATGGTTGTGGTTTTCCAGGTTCTTAACGAATGAAACGGATTATACCATCTGATCCCTATCTGGCATAGATCTTGAAAACCAAGCCAAATGTATCATATAAACAATTTAATTCGACTATATTTATAATTGAGCCTTATTAACTTCTCCCATCTCCAGATGATGCTTTTTTGCATCTCTTTCAAAAGAGAGATATTATATATTATTCACACAATATAAATATTTACTAATAATTATGGTACCGATATTATAGATGCTACCGAAAGAAGTTACATAGAATGGATTTTAGGAGAGATGGCCGAGTGGTTTATGGCTCCGGTCT
>GP4
CCTTGGCAAGGAGGAATTTTACCATTAAACCATACCCGCAACTGCTTTTATCTCATTCTCCACTATATTAGTAGATTTACTTGTATATAGTCAATTATTGATTAATAATGCAAATTTAAATTACTTATTCTTTATATTGAAAGACGGAACGAATCGGTAATGGAACCCAA-CCCTCCCCTGGGAAACACTTTAGATTTTGTGCCTCAGTGTTTTAATTCAACCAA-GGGGGGGGGGATGCTGCAACTTAGCCAAAAACTTAGGATATGGAGGAGTTAAGGATACCTACTAAAAAGACTGATCCGATCCGTGGCGAAGCACCCGAAAATACGACATTTTTGTTACTTGACCAACCGTTAGGAGAGGCAGGCACAACAGGCACACCAATTACTGGGAGAAATGAAATCGCGATTAATGCAAACACAGCCAACTGAAAGGCAATAGTCATGGTTGTGGTTTTCCAGGTTCTTAACGAATGAAACGGATTATACCATCTGATCCCTATCTGGCATAGATCTTGAAAACCAAGCCAAATGTATCATATAAACAATTTAATTCGACTATATTTATAATTGAGCCTTATTAACTTCTCCCATCTCCAGATGATGCTTTTTTGCATCTCTTTCAAAAGAGAGATATTATATATTATTCACACAATATAAATATTTACTAATAATTATGGTACCGATATTATAGATGCTACCGAAAGAAGTTACATAGAATGGATTTTAGGAGAGATGGCCGAGTGGTTTATGGCTCCGGTCT
>GP6
CCTTGGCAAGGAGGAATTTTACCATTAAACCATACCCGCAACTGCTTTTATCTCATTCTCCACTATATTAGTAGATTTACTTGTATATAGTCAATTATTGATTAATAATGCAAATTTAAATTACTTATTCTTTATATTGAAAGACGGAACGAATCGGTAATGGAACCCAACCCCTCCCCTGGGAAACACTTTAGATTTTGTGCCTCAGTGTTTTAATTCAACCAA-GGGGGGGGGGATGCTGCAACTTAGCCAAAAACTTAGGATATGGAGGAGTTAAGGATACCTACTAAAAAGACTGATCCGATCCGTGGCGAAGCACCCGAAAATACGACATTTTTGTTACTTGACCAACCGTTAGGAGAGGCAGGCACAACAGGCACACCAATTACTGGGAGAAATGAAATCGCGATTAATGCAAACACAGCCAACTGAAAGGCAATAGTCATGGTTGTGGTTTTCCAGGTTCTTAACGAATGAAACGGATTATACCATCTGATCCCTATCTGGCATAGATCTTGAAAACCAAGCCAAATGTATCATATAAACAATTTAATTCGACTATATTTATAATTGAGCCTTATTAACTTCTCCCATCTCCAGATGATGCTTTTTTGCATCTCTTTCAAAAGAGAGATATTATATATTATTCACACAATATAAATATTTACTAATAATTATGGTACCGATATTATAGATGCTACCGAAAGAAGTTACATAGAATGGATTTTAGGAGAGATGGCCGAGTGGTTTATGGCTCCGGTCT
>GP7
CCTTGGCAAGGAGGAATTTTACCATTAAACCATACCCGCAACTGCTTTTATCTCATTCTCCACTATATTAGTAGATTTACTTGTATATAGTCAATTATTGATTAATAATGCAAATTTAAATTACTTATTCTTTATATTGAAAGACGGAACGAATCGGTAATGGAACCCAACCCCTCCCCTGGGAAACACTTTAGATTTTGTGCCTCAGTGTTTTAATTCAACCAA-GGGGGGGGGGATGCTGCAACTTAGCCAAAAACTTAGGATATGGAGGAGTTAAGGATACCTACTAAAAAGACTGATCCGATCCGTGGCGAAGCACCCGAAAATACGACATTTTTGTTACTTGACCAACCGTTAGGAGAGGCAGGCACAACAGGCACACCAATTACTGGGAGAAATGAAATCGCGATTAATGCAAACACAGCCAACTGAAAGGCAATAGTCATGGTTGTGGTTTTCCAGGTTCTTAACGAATGAAACGGATTATACCATCTGATCCCTATCTGGCATAGATCTTGAAAACCAAGCCAAATGTATCATATAAACAATTTAATTCGACTATATTTATAATTGAGCCTTATTAACTTCTCCCATCTCCAGATGATGCTTTTTTGCATCTCTTTCAAAAGAGAGATATTATATATTATTCACACAATATAAATATTTACTAATAATTATGGTACCGATATTATAGATGCTACCGAAAGAAGTTACATAGAATGGATTTTAGGAGAGATGGCCGAGTGGTTTATGGCTCCGGTCT
>GP8
CCTTGGCAAGGAGGAATTTTACCATTAAACCATACCCGCAACTGCTTTTATCTCATTCTCCACTATATTAGTAGATTTACTTGTATATAGTCAATTATTGATTAATAATGCAAATTTAAATTACTTATTCTTTATATTGAAAGACGGAACGAATCGGTAATGGAACCCAA-CCCTCCCCTGGGAAACACTTTAGATTTTGTGCCTCAGTGTTTTAATTCAACCAA-GGGGGGGGGGATGCTGCAACTTAGCCAAAAACTTAGGATATGGAGGAGTTAAGGATACCTACTAAAAAGACTGATCCGATCCGTGGCGAAGCACCCGAAAATACGACATTTTTGTTACTTGACCAACCGTTAGGAGAGGCAGGCACAACAGGCACACCAATTACTGGGAGAAATGAAATCGCGATTAATGCAAACACAGCCAACTGAAAGGCAATAGTCATGGTTGTGGTTTTCCAGGTTCTTAACGAATGAAACGGATTATACCATCTGATCCCTATCTGGCATAGATCTTGAAAACCAAGCCAAATGTATCATATAAACAATTTAATTCGACTATATTTATAATTGAGCCTTATTAACTTCTCCCATCTCCAGATGATGCTTTTTTGCATCTCTTTCAAAAGAGAGATATTATATATTATTCACACAATATAAATATTTACTAATAATTATGGTACCGATATTATAGATGCTACCGAAAGAAGTTACATAGAATGGATTTTAGGAGAGATGGCCGAGTGGTTTATGGCTCCGGTCT
>GP9
CCTTGGCAAGGAGGAATTTTACCATTAAACCATACCCGCAACTGCTTTTATCTCATTCTCCACTATATTAGTAGATTTACTTGTATATAGTCAATTATTGATTAATAATGCAAATTTAAATTACTTATTCTTTATATTGAAAGACGGAACGAATCGGTAATGGAACCCAA-CCCTCCCCTGGGAAACACTTTAGATTTTGTGCCTCAGTGTTTTAATTCAACCAA-GGGGGGGGGGATGCTGCAACTTAGCCAAAAACTTAGGATATGGAGGAGTTAAGGATACCTACTAAAAAGACTGATCCGATCCGTGGCGAAGCACCCGAAAATACGACATTTTTGTTACTTGACCAACCGTTAGGAGAGGCAGGCACAACAGGCACACCAATTACTGGGAGAAATGAAATCGCGATTAATGCAAACACAGCCAACTGAAAGGCAATAGTCATGGTTGTGGTTTTCCAGGTTCTTAACGAATGAAACGGATTATACCATCTGATCCCTATCTGGCATAGATCTTGAAAACCAAGCCAAATGTATCATATAAACAATTTAATTCGACTATATTTATAATTGAGCCTTATTAACTTCTCCCATCTCCAGATGATGCTTTTTTGCATCTCTTTCAAAAGAGAGATATTATATATTATTCACACAATATAAATATTTACTAATAATTATGGTACCGATATTATAGATGCTACCGAAAGAAGTTACATAGAATGGATTTTAGGAGAGATGGCCGAGTGGTTTATGGCTCCGGTCT
>HFH1
CCTTGGCAAGGAGGAATTTTACCATTAAACCATACCCGCAACTGCTTTTATCTCATTCTCCACTATATTAGTAGATTTACTTGTATATAGTCAATTATTGATTAATAATGCAAATTTAAATTACTTATTCTTTATATTGAAAGACGGAACGAATCGGTAATGGAACCCAACCC-TCCCCTGGGAAACACTTTAGATTTTGTGCCTCAGTGTTTTAATTCAACCAA-GGGGGGGGGGATGCTGCAACTTAGCCAAAAACTTAGGATATGGAGGAGTTAAGGATACCTACTAAAAAGACTGATCCGATCCGTGGCGAAGCACCCGAAAATACGACATTTTTGTTACTTGACCAACCGTTAGGAGAGGCAGGCACAACAGGCACACCAATTACTGGGAGAAATGAAATCGCGATTAATGCAAACACAGCCAACTGAAAGGCAATAGTCATGGTTGTGGTTTTCCAGGTTCTTAACGAATGAAACGGATTATACCATCTGATCCCTATCTGGCATAGATCTTGAAAACCAAGCCAAATGTATCATATAAACAATTTAATTCGACTATATTTATAATTGAGCCTTATTAACTTCTCCCATCTCCAGATGATGCTTTTTTGCATCTCTTTCAAAAGAGAGATATTATATATTATTCACACAATATAAATATTTACTAATAATTATGGTACCGATATTATAGATGCTACCGAAAGAAGTTACATAGAATGGATTTTAGGAGAGATGGCCGAGTGGTTTATGGCTCCGGTCT
>HFH11
CCTTGGCAAGGAGGAATTTTACCATTAAACCATACCCGCAACTGCTTTTATCTCATTCTCCACTATATTAGTAGATTTACTTGTATATAGTCAATTATTGATTAATAATGCAAATTTAAATTACTTATTCTTTATATTGAAAGACGGAACGAATCGGTAATGGAACCCAACCC-TCCCCTGGGAAACACTTTAGATTTTGTGCCTCAGTGTTTTAATTCAACCAA-GGGGGGGGGGATGCTGCAACTTAGCCAAAAACTTAGGATATGGAGGAGTTAAGGATACCTACTAAAAAGACTGATCCGATCCGTGGCGAAGCACCCGAAAATACGACATTTTTGTTACTTGACCAACCGTTAGGAGAGGCAGGCACAACAGGCACACCAATTACTGGGAGAAATGAAATCGCGATTAATGCAAACACAGCCAACTGAAAGGCAATAGTCATGGTTGTGGTTTTCCAGGTTCTTAACGAATGAAACGGATTATACCATCTGATCCCTATCTGGCATAGATCTTGAAAACCAAGCCAAATGTATCATATAAACAATTTAATTCGACTATATTTATAATTGAGCCTTATTAACTTCTCCCATCTCCAGATGATGCTTTTTTGCATCTCTTTCAAAAGAGAGATATTATATATTATTCACACAATATAAATATTTACTAATAATTATGGTACCGATATTATAGATGCTACCGAAAGAAGTTACATAGAATGGATTTTAGGAGAGATGGCCGAGTGGTTTATGGCTCCGGTCT
>HFH12
CCTTGGCAAGGAGGAATTTTACCATTAAACCATACCCGCAACTGCTTTTATCTCATTCTCCACTATATTAGTAGATTTACTTGTATATAGTCAATTATTGATTAATAATGCAAATTTAAATTACTTATTCTTTATATTGAAAGACGGAACGAATCGGTAATGGAACCCAA-CCCTCCCCTGGGAAACACTTTAGATTTTGTGCCTCAGTGTTTTAATTCAACCAA-GGGGGGGGGGATGCTGCAACTTAGCCAAAAACTTAGGATATGGAGGAGTTAAGGATACCTACTAAAAAGACTGATCCGATCCGTGGCGAAGCACCCGAAAATACGACATTTTTGTTACTTGACCAACCGTTAGGAGAGGCAGGCACAACAGGCACACCAATTACTGGGAGAAATGAAATCGCGATTAATGCAAACACAGCCAACTGAAAGGCAATAGTCATGGTTGTGGTTTTCCAGGTTCTTAACGAATGAAACGGATTATACCATCTGATCCCTATCTGGCATAGATCTTGAAAACCAAGCCAAATGTATCATATAAACAATTTAATTCGACTATATTTATAATTGAGCCTTATTAACTTCTCCCATCTCCAGATGATGCTTTTTTGCATCTCTTTCAAAAGAGAGATATTATATATTATTCACACAATATAAATATTTACTAATAATTATGGTACCGATATTATAGATGCTACCGAAAGAAGTTACATAGAATGGATTTTAGGAGAGATGGCCGAGTGGTTTATGGCTCCGGTCT
>HFH2
CCTTGGCAAGGAGGAATTTTACCATTAAACCATACCCGCAACTGCTTTTATCTCATTCTCCACTATATTAGTAGATTTACTTGTATATAGTCAATTATTGATTAATAATGCAAATTTAAATTACTTATTCTTTATATTGAAAGACGGAACGAATCGGTAATGGAACCCAA-CCCTCCCCTGGGAAACACTTTAGATTTTGTGCCTCAGTGTTTTAATTCAACCAA-GGGGGGGGGGATGCTGCAACTTAGCCAAAAACTTAGGATATGGAGGAGTTAAGGATACCTACTAAAAAGACTGATCCGATCCGTGGCGAAGCACCCGAAAATACGACATTTTTGTTACTTGACCAACCGTTAGGAGAGGCAGGCACAACAGGCACACCAATTACTGGGAGAAATGAAATCGCGATTAATGCAAACACAGCCAACTGAAAGGCAATAGTCATGGTTGTGGTTTTCCAGGTTCTTAACGAATGAAACGGATTATACCATCTGATCCCTATCTGGCATAGATCTTGAAAACCAAGCCAAATGTATCATATAAACAATTTAATTCGACTATATTTATAATTGAGCCTTATTAACTTCTCCCATCTCCAGATGATGCTTTTTTGCATCTCTTTCAAAAGAGAGATATTATATATTATTCACACAATATAAATATTTACTAATAATTATGGTACCGATATTATAGATGCTACCGAAAGAAGTTACATAGAATGGATTTTAGGAGAGATGGCCGAGTGGTTTATGGCTCCGGTCT
>HFH3
CCTTGGCAAGGAGGAATTTTACCATTAAACCATACCCGCAACTGCTTTTATCTCATTCTCCACTATATTAGTAGATTTACTTGTATATAGTCAATTATTGATTAATAATGCAAATTTAAATTACTTATTCTTTATATTGAAAGACGGAACGAATCGGTAATGGAACCCAACCC-TCCCCTGGGAAACACTTTAGATTTTGTGCCTCAGTGTTTTAATTCAACCAA-GGGGGGGGGGATGCTGCAACTTAGCCAAAAACTTAGGATATGGAGGAGTTAAGGATACCTACTAAAAAGACTGATCCGATCCGTGGCGAAGCACCCGAAAATACGACATTTTTGTTACTTGACCAACCGTTAGGAGAGGCAGGCACAACAGGCACACCAATTACTGGGAGAAATGAAATCGCGATTAATGCAAACACAGCCAACTGAAAGGCAATAGTCATGGTTGTGGTTTTCCAGGTTCTTAACGAATGAAACGGATTATACCATCTGATCCCTATCTGGCATAGATCTTGAAAACCAAGCCAAATGTATCATATAAACAATTTAATTCGACTATATTTATAATTGAGCCTTATTAACTTCTCCCATCTCCAGATGATGCTTTTTTGCATCTCTTTCAAAAGAGAGATATTATATATTATTCACACAATATAAATATTTACTAATAATTATGGTACCGATATTATAGATGCTACCGAAAGAAGTTACATAGAATGGATTTTAGGAGAGATGGCCGAGTGGTTTATGGCTCCGGTCT
>HFH5
CCTTGGCAAGGAGGAATTTTACCATTAAACCATACCCGCAACTGCTTTTATCTCATTCTCCACTATATTAGTAGATTTACTTGTATATAGTCAATTATTGATTAATAATGCAAATTTAAATTACTTATTCTTTATATTGAAAGACGGAACGAATCGGTAATGGAACCCAA-CCCTCCCCTGGGAAACACTTTAGATTTTGTGCCTCAGTGTTTTAATTCAACCAA-GGGGGGGGGGATGCTGCAACTTAGCCAAAAACTTAGGATATGGAGGAGTTAAGGATACCTACTAAAAAGACTGATCCGATCCGTGGCGAAGCACCCGAAAATACGACATTTTTGTTACTTGACCAACCGTTAGGAGAGGCAGGCACAACAGGCACACCAATTACTGGGAGAAATGAAATCGCGATTAATGCAAACACAGCCAACTGAAAGGCAATAGTCATGGTTGTGGTTTTCCAGGTTCTTAACGAATGAAACGGATTATACCATCTGATCCCTATCTGGCATAGATCTTGAAAACCAAGCCAAATGTATCATATAAACAATTTAATTCGACTATATTTATAATTGAGCCTTATTAACTTCTCCCATCTCCAGATGATGCTTTTTTGCATCTCTTTCAAAAGAGAGATATTATATATTATTCACACAATATAAATATTTACTAATAATTATGGTACCGATATTATAGATGCTACCGAAAGAAGTTACATAGAATGGATTTTAGGAGAGATGGCCGAGTGGTTTATGGCTCCGGTCT
>HFH6
CCTTGGCAAGGAGGAATTTTACCATTAAACCATACCCGCAACTGCTTTTATCTCATTCTCCACTATATTAGTAGATTTACTTGTATATAGTCAATTATTGATTAATAATGCAAATTTAAATTACTTATTCTTTATATTGAAAGACGGAACGAATCGGTAATGGAACCCAA-CCCTCCCCTGGGAAACACTTTAGATTTTGTGCCTCAGTGTTTTAATTCAACCAA-GGGGGGGGGGATGCTGCAACTTAGCCAAAAACTTAGGATATGGAGGAGTTAAGGATACCTACTAAAAAGACTGATCCGATCCGTGGCGAAGCACCCGAAAATACGACATTTTTGTTACTTGACCAACCGTTAGGAGAGGCAGGCACAACAGGCACACCAATTACTGGGAGAAATGAAATCGCGATTAATGCAAACACAGCCAACTGAAAGGCAATAGTCATGGTTGTGGTTTTCCAGGTTCTTAACGAATGAAACGGATTATACCATCTGATCCCTATCTGGCATAGATCTTGAAAACCAAGCCAAATGTATCATATAAACAATTTAATTCGACTATATTTATAATTGAGCCTTATTAACTTCTCCCATCTCCAGATGATGCTTTTTTGCATCTCTTTCAAAAGAGAGATATTATATATTATTCACACAATATAAATATTTACTAATAATTATGGTACCGATATTATAGATGCTACCGAAAGAAGTTACATAGAATGGATTTTAGGAGAGATGGCCGAGTGGTTTATGGCTCCGGTCT
>HFH7
CCTTGGCAAGGAGGAATTTTACCATTAAACCATACCCGCAACTGCTTTTATCTCATTCTCCACTATATTAGTAGATTTACTTGTATATAGTCAATTATTGATTAATAATGCAAATTTAAATTACTTATTCTTTATATTGAAAGACGGAACGAATCGGTAATGGAACCCAA-CCCTCCCCTGGGAAACACTTTAGATTTTGTGCCTCAGTGTTTTAATTCAACCAA-GGGGGGGGGGATGCTGCAACTTAGCCAAAAACTTAGGATATGGAGGAGTTAAGGATACCTACTAAAAAGACTGATCCGATCCGTGGCGAAGCACCCGAAAATACGACATTTTTGTTACTTGACCAACCGTTAGGAGAGGCAGGCACAACAGGCACACCAATTACTGGGAGAAATGAAATCGCGATTAATGCAAACACAGCCAACTGAAAGGCAATAGTCATGGTTGTGGTTTTCCAGGTTCTTAACGAATGAAACGGATTATACCATCTGATCCCTATCTGGCATAGATCTTGAAAACCAAGCCAAATGTATCATATAAACAATTTAATTCGACTATATTTATAATTGAGCCTTATTAACTTCTCCCATCTCCAGATGATGCTTTTTTGCATCTCTTTCAAAAGAGAGATATTATATATTATTCACACAATATAAATATTTACTAATAATTATGGTACCGATATTATAGATGCTACCGAAAGAAGTTACATAGAATGGATTTTAGGAGAGATGGCCGAGTGGTTTATGGCTCCGGTCT
>HFH8
CCTTGGCAAGGAGGAATTTTACCATTAAACCATACCCGCAACTGCTTTTATCTCATTCTCCACTATATTAGTAGATTTACTTGTATATAGTCAATTATTGATTAATAATGCAAATTTAAATTACTTATTCTTTATATTGAAAGACGGAACGAATCGGTAATGGAACCCAA-CCCTCCCCTGGGAAACACTTTAGATTTTGTGCCTCAGTGTTTTAATTCAACCAA-GGGGGGGGGGATGCTGCAACTTAGCCAAAAACTTAGGATATGGAGGAGTTAAGGATACCTACTAAAAAGACTGATCCGATCCGTGGCGAAGCACCCGAAAATACGACATTTTTGTTACTTGACCAACCGTTAGGAGAGGCAGGCACAACAGGCACACCAATTACTGGGAGAAATGAAATCGCGATTAATGCAAACACAGCCAACTGAAAGGCAATAGTCATGGTTGTGGTTTTCCAGGTTCTTAACGAATGAAACGGATTATACCATCTGATCCCTATCTGGCATAGATCTTGAAAACCAAGCCAAATGTATCATATAAACAATTTAATTCGACTATATTTATAATTGAGCCTTATTAACTTCTCCCATCTCCAGATGATGCTTTTTTGCATCTCTTTCAAAAGAGAGATATTATATATTATTCACACAATATAAATATTTACTAATAATTATGGTACCGATATTATAGATGCTACCGAAAGAAGTTACATAGAATGGATTTTAGGAGAGATGGCCGAGTGGTTTATGGCTCCGGTCT
>HFH9
CCTTGGCAAGGAGGAATTTTACCATTAAACCATACCCGCAACTGCTTTTATCTCATTCTCCACTATATTAGTAGATTTACTTGTATATAGTCAATTATTGATTAATAATGCAAATTTAAATTACTTATTCTTTATATTGAAAGACGGAACGAATCGGTAATGGAACCCAACCC-TCCCCTGGGAAACACTTTAGATTTTGTGCCTCAGTGTTTTAATTCAACCAA-GGGGGGGGGGATGCTGCAACTTAGCCAAAAACTTAGGATATGGAGGAGTTAAGGATACCTACTAAAAAGACTGATCCGATCCGTGGCGAAGCACCCGAAAATACGACATTTTTGTTACTTGACCAACCGTTAGGAGAGGCAGGCACAACAGGCACACCAATTACTGGGAGAAATGAAATCGCGATTAATGCAAACACAGCCAACTGAAAGGCAATAGTCATGGTTGTGGTTTTCCAGGTTCTTAACGAATGAAACGGATTATACCATCTGATCCCTATCTGGCATAGATCTTGAAAACCAAGCCAAATGTATCATATAAACAATTTAATTCGACTATATTTATAATTGAGCCTTATTAACTTCTCCCATCTCCAGATGATGCTTTTTTGCATCTCTTTCAAAAGAGAGATATTATATATTATTCACACAATATAAATATTTACTAATAATTATGGTACCGATATTATAGATGCTACCGAAAGAAGTTACATAGAATGGATTTTAGGAGAGATGGCCGAGTGGTTTATGGCTCCGGTCT
>LS1
CCTTGGCAAGGAGGAATTTTACCATTAAACCATACCCGCAACTGCTTTTATCTCATTCTCCACTATATTAGTAGATTTACTTGTATATAGTCAATTATTGATTAATAATGCAAATTTAAATTACTTATTCTTTATATTGAAAGACGGAACGAATCGGTAATGGAACCCAA-CCCTCCCCTGGGAAACACTTTAGATTTTGTGCCTCAGTGTTTTAATTCAACCAA-GGGGGGGGGGATGCTGCAACTTAGCCAAAAACTTAGGATATGGAGGAGTTAAGGATACCTACTAAAAAGACTGATCCGATCCGTGGCGAAGCACCCGAAAATACGACATTTTTGTTACTTGACCAACCGTTAGGAGAGGCAGGCACAACAGGCACACCAATTACTGGGAGAAATGAAATCGCGATTAATGCAAACACAGCCAACTGAAAGGCAATAGTCATGGTTGTGGTTTTCCAGGTTCTTAACGAATGAAACGGATTATACCATCTGATCCCTATCTGGCATAGATCTTGAAAACCAAGCCAAATGTATCATATAAACAATTTAATTCGACTATATTTATAATTGAGCCTTATTAACTTCTCCCATCTCCAGATGATGCTTTTTTGCATCTCTTTCAAAAGAGAGATATTATATATTATTCACACAATATAAATATTTACTAATAATTATGGTACCGATATTATAGATGCTACCGAAAGAAGTTACATAGAATGGATTTTAGGAGAGATGGCCGAGTGGTTTATGGCTCCGGTCT
>LS10
CCTTGGCAAGGAGGAATTTTACCATTAAACCATACCCGCAACTGCTTTTATCTCATTCTCCACTATATTAGTAGATTTACTTGTATATAGTCAATTATTGATTAATAATGCAAATTTAAATTACTTATTCTTTATATTGAAAGACGGAACGAATCGGTAATGGAACCCAACCCCTCCCCTGGGAAACACTTTAGATTTTGTGCCTCAGTGTTTTAATTCAACCAA-GGGGGGGGGGATGCTGCAACTTAGCCAAAAACTTAGGATATGGAGGAGTTAAGGATACCTACTAAAAAGACTGATCCGATCCGTGGCGAAGCACCCGAAAATACGACATTTTTGTTACTTGACCAACCGTTAGGAGAGGCAGGCACAACAGGCACACCAATTACTGGGAGAAATGAAATCGCGATTAATGCAAACACAGCCAACTGAAAGGCAATAGTCATGGTTGTGGTTTTCCAGGTTCTTAACGAATGAAACGGATTATACCATCTGATCCCTATCTGGCATAGATCTTGAAAACCAAGCCAAATGTATCATATAAACAATTTAATTCGACTATATTTATAATTGAGCCTTATTAACTTCTCCCATCTCCAGATGATGCTTTTTTGCATCTCTTTCAAAAGAGAGATATTATATATTATTCACACAATATAAATATTTACTAATAATTATGGTACCGATATTATAGATGCTACCGAAAGAAGTTACATAGAATGGATTTTAGGAGAGATGGCCGAGTGGTTTATGGCTCCGGTCT
>LS11
CCTTGGCAAGGAGGAATTTTACCATTAAACCATACCCGCAACTGCTTTTATCTCATTCTCCACTATATTAGTAGATTTACTTGTATATAGTCAATTATTGATTAATAATGCAAATTTAAATTACTTATTCTTTATATTGAAAGACGGAACGAATCGGTAATGGAACCCAACCC-TCCCCTGGGAAACACTTTAGATTTTGTGCCTCAGTGTTTTAATTCAACCAA-GGGGGGGGGGATGCTGCAACTTAGCCAAAAACTTAGGATATGGAGGAGTTAAGGATACCTACTAAAAAGACTGATCCGATCCGTGGCGAAGCACCCGAAAATACGACATTTTTGTTACTTGACCAACCGTTAGGAGAGGCAGGCACAACAGGCACACCAATTACTGGGAGAAATGAAATCGCGATTAATGCAAACACAGCCAACTGAAAGGCAATAGTCATGGTTGTGGTTTTCCAGGTTCTTAACGAATGAAACGGATTATACCATCTGATCCCTATCTGGCATAGATCTTGAAAACCAAGCCAAATGTATCATATAAACAATTTAATTCGACTATATTTATAATTGAGCCTTATTAACTTCTCCCATCTCCAGATGATGCTTTTTTGCATCTCTTTCAAAAGAGAGATATTATATATTATTCACACAATATAAATATTTACTAATAATTATGGTACCGATATTATAGATGCTACCGAAAGAAGTTACATAGAATGGATTTTAGGAGAGATGGCCGAGTGGTTTATGGCTCCGGTCT
>LS12
CCTTGGCAAGGAGGAATTTTACCATTAAACCATACCCGCAACTGCTTTTATCTCATTCTCCACTATATTAGTAGATTTACTTGTATATAGTCAATTATTGATTAATAATGCAAATTTAAATTACTTATTCTTTATATTGAAAGACGGAACGAATCGGTAATGGAACCCAA-CCCTCCCCTGGGAAACACTTTAGATTTTGTGCCTCAGTGTTTTAATTCAACCAA-GGGGGGGGGGATGCTGCAACTTAGCCAAAAACTTAGGATATGGAGGAGTTAAGGATACCTACTAAAAAGACTGATCCGATCCGTGGCGAAGCACCCGAAAATACGACATTTTTGTTACTTGACCAACCGTTAGGAGAGGCAGGCACAACAGGCACACCAATTACTGGGAGAAATGAAATCGCGATTAATGCAAACACAGCCAACTGAAAGGCAATAGTCATGGTTGTGGTTTTCCAGGTTCTTAACGAATGAAACGGATTATACCATCTGATCCCTATCTGGCATAGATCTTGAAAACCAAGCCAAATGTATCATATAAACAATTTAATTCGACTATATTTATAATTGAGCCTTATTAACTTCTCCCATCTCCAGATGATGCTTTTTTGCATCTCTTTCAAAAGAGAGATATTATATATTATTCACACAATATAAATATTTACTAATAATTATGGTACCGATATTATAGATGCTACCGAAAGAAGTTACATAGAATGGATTTTAGGAGAGATGGCCGAGTGGTTTATGGCTCCGGTCT
>LS13
CCTTGGCAAGGAGGAATTTTACCATTAAACCATACCCGCAACTGCTTTTATCTCATTCTCCACTATATTAGTAGATTTACTTGTATATAGTCAATTATTGATTAATAATGCAAATTTAAATTACTTATTCTTTATATTGAAAGACGGAACGAATCGGTAATGGAACCCAACCC-TCCCCTGGGAAACACTTTAGATTTTGTGCCTCAGTGTTTTAATTCAACCAA-GGGGGGGGGGATGCTGCAACTTAGCCAAAAACTTAGGATATGGAGGAGTTAAGGATACCTACTAAAAAGACTGATCCGATCCGTGGCGAAGCACCCGAAAATACGACATTTTTGTTACTTGACCAACCGTTAGGAGAGGCAGGCACAACAGGCACACCAATTACTGGGAGAAATGAAATCGCGATTAATGCAAACACAGCCAACTGAAAGGCAATAGTCATGGTTGTGGTTTTCCAGGTTCTTAACGAATGAAACGGATTATACCATCTGATCCCTATCTGGCATAGATCTTGAAAACCAAGCCAAATGTATCATATAAACAATTTAATTCGACTATATTTATAATTGAGCCTTATTAACTTCTCCCATCTCCAGATGATGCTTTTTTGCATCTCTTTCAAAAGAGAGATATTATATATTATTCACACAATATAAATATTTACTAATAATTATGGTACCGATATTATAGATGCTACCGAAAGAAGTTACATAGAATGGATTTTAGGAGAGATGGCCGAGTGGTTTATGGCTCCGGTCT
>LS14
CCTTGGCAAGGAGGAATTTTACCATTAAACCATACCCGCAACTGCTTTTATCTCATTCTCCACTATATTAGTAGATTTACTTGTATATAGTCAATTATTGATTAATAATGCAAATTTAAATTACTTATTCTTTATATTGAAAGACGGAACGAATCGGTAATGGAACCCAA-CCCTCCCCTGGGAAACACTTTAGATTTTGTGCCTCAGTGTTTTAATTCAACCAA-GGGGGGGGGGATGCTGCAACTTAGCCAAAAACTTAGGATATGGAGGAGTTAAGGATACCTACTAAAAAGACTGATCCGATCCGTGGCGAAGCACCCGAAAATACGACATTTTTGTTACTTGACCAACCGTTAGGAGAGGCAGGCACAACAGGCACACCAATTACTGGGAGAAATGAAATCGCGATTAATGCAAACACAGCCAACTGAAAGGCAATAGTCATGGTTGTGGTTTTCCAGGTTCTTAACGAATGAAACGGATTATACCATCTGATCCCTATCTGGCATAGATCTTGAAAACCAAGCCAAATGTATCATATAAACAATTTAATTCGACTATATTTATAATTGAGCCTTATTAACTTCTCCCATCTCCAGATGATGCTTTTTTGCATCTCTTTCAAAAGAGAGATATTATATATTATTCACACAATATAAATATTTACTAATAATTATGGTACCGATATTATAGATGCTACCGAAAGAAGTTACATAGAATGGATTTTAGGAGAGATGGCCGAGTGGTTTATGGCTCCGGTCT
>LS15
CCTTGGCAAGGAGGAATTTTACCATTAAACCATACCCGCAACTGCTTTTATCTCATTCTCCACTATATTAGTAGATTTACTTGTATATAGTCAATTATTGATTAATAATGCAAATTTAAATTACTTATTCTTTATATTGAAAGACGGAACGAATCGGTAATGGAACCCAA-CCCTCCCCTGGGAAACACTTTAGATTTTGTGCCTCAGTGTTTTAATTCAACCAA-GGGGGGGGGGATGCTGCAACTTAGCCAAAAACTTAGGATATGGAGGAGTTAAGGATACCTACTAAAAAGACTGATCCGATCCGTGGCGAAGCACCCGAAAATACGACATTTTTGTTACTTGACCAACCGTTAGGAGAGGCAGGCACAACAGGCACACCAATTACTGGGAGAAATGAAATCGCGATTAATGCAAACACAGCCAACTGAAAGGCAATAGTCATGGTTGTGGTTTTCCAGGTTCTTAACGAATGAAACGGATTATACCATCTGATCCCTATCTGGCATAGATCTTGAAAACCAAGCCAAATGTATCATATAAACAATTTAATTCGACTATATTTATAATTGAGCCTTATTAACTTCTCCCATCTCCAGATGATGCTTTTTTGCATCTCTTTCAAAAGAGAGATATTATATATTATTCACACAATATAAATATTTACTAATAATTATGGTACCGATATTATAGATGCTACCGAAAGAAGTTACATAGAATGGATTTTAGGAGAGATGGCCGAGTGGTTTATGGCTCCGGTCT
>LS2
CCTTGGCAAGGAGGAATTTTACCATTAAACCATACCCGCAACTGCTTTTATCTCATTCTCCACTATATTAGTAGATTTACTTGTATATAGTCAATTATTGATTAATAATGCAAATTTAAATTACTTATTCTTTATATTGAAAGACGGAACGAATCGGTAATGGAACCCAACCC-TCCCCTGGGAAACACTTTAGATTTTGTGCCTCAGTGTTTTAATTCAACCAA-GGGGGGGGGGATGCTGCAACTTAGCCAAAAACTTAGGATATGGAGGAGTTAAGGATACCTACTAAAAAGACTGATCCGATCCGTGGCGAAGCACCCGAAAATACGACATTTTTGTTACTTGACCAACCGTTAGGAGAGGCAGGCACAACAGGCACACCAATTACTGGGAGAAATGAAATCGCGATTAATGCAAACACAGCCAACTGAAAGGCAATAGTCATGGTTGTGGTTTTCCAGGTTCTTAACGAATGAAACGGATTATACCATCTGATCCCTATCTGGCATAGATCTTGAAAACCAAGCCAAATGTATCATATAAACAATTTAATTCGACTATATTTATAATTGAGCCTTATTAACTTCTCCCATCTCCAGATGATGCTTTTTTGCATCTCTTTCAAAAGAGAGATATTATATATTATTCACACAATATAAATATTTACTAATAATTATGGTACCGATATTATAGATGCTACCGAAAGAAGTTACATAGAATGGATTTTAGGAGAGATGGCCGAGTGGTTTATGGCTCCGGTCT
>LS3
CCTTGGCAAGGAGGAATTTTACCATTAAACCATACCCGCAACTGCTTTTATCTCATTCTCCACTATATTAGTAGATTTACTTGTATATAGTCAATTATTGATTAATAATGCAAATTTAAATTACTTATTCTTTATATTGAAAGACGGAACGAATCGGTAATGGAACCCAA-CCCTCCCCTGGGAAACACTTTAGATTTTGTGCCTCAGTGTTTTAATTCAACCAA-GGGGGGGGGGATGCTGCAACTTAGCCAAAAACTTAGGATATGGAGGAGTTAAGGATACCTACTAAAAAGACTGATCCGATCCGTGGCGAAGCACCCGAAAATACGACATTTTTGTTACTTGACCAACCGTTAGGAGAGGCAGGCACAACAGGCACACCAATTACTGGGAGAAATGAAATCGCGATTAATGCAAACACAGCCAACTGAAAGGCAATAGTCATGGTTGTGGTTTTCCAGGTTCTTAACGAATGAAACGGATTATACCATCTGATCCCTATCTGGCATAGATCTTGAAAACCAAGCCAAATGTATCATATAAACAATTTAATTCGACTATATTTATAATTGAGCCTTATTAACTTCTCCCATCTCCAGATGATGCTTTTTTGCATCTCTTTCAAAAGAGAGATATTATATATTATTCACACAATATAAATATTTACTAATAATTATGGTACCGATATTATAGATGCTACCGAAAGAAGTTACATAGAATGGATTTTAGGAGAGATGGCCGAGTGGTTTATGGCTCCGGTCT
>LS4
CCTTGGCAAGGAGGAATTTTACCATTAAACCATACCCGCAACTGCTTTTATCTCATTCTCCACTATATTAGTAGATTTACTTGTATATAGTCAATTATTGATTAATAATGCAAATTTAAATTACTTATTCTTTATATTGAAAGACGGAACGAATCGGTAATGGAACCCAA-CCCTCCCCTGGGAAACACTTTAGATTTTGTGCCTCAGTGTTTTAATTCAACCAA-GGGGGGGGGGATGCTGCAACTTAGCCAAAAACTTAGGATATGGAGGAGTTAAGGATACCTACTAAAAAGACTGATCCGATCCGTGGCGAAGCACCCGAAAATACGACATTTTTGTTACTTGACCAACCGTTAGGAGAGGCAGGCACAACAGGCACACCAATTACTGGGAGAAATGAAATCGCGATTAATGCAAACACAGCCAACTGAAAGGCAATAGTCATGGTTGTGGTTTTCCAGGTTCTTAACGAATGAAACGGATTATACCATCTGATCCCTATCTGGCATAGATCTTGAAAACCAAGCCAAATGTATCATATAAACAATTTAATTCGACTATATTTATAATTGAGCCTTATTAACTTCTCCCATCTCCAGATGATGCTTTTTTGCATCTCTTTCAAAAGAGAGATATTATATATTATTCACACAATATAAATATTTACTAATAATTATGGTACCGATATTATAGATGCTACCGAAAGAAGTTACATAGAATGGATTTTAGGAGAGATGGCCGAGTGGTTTATGGCTCCGGTCT
>LS5
CCTTGGCAAGGAGGAATTTTACCATTAAACCATACCCGCAACTGCTTTTATCTCATTCTCCACTATATTAGTAGATTTACTTGTATATAGTCAATTATTGATTAATAATGCAAATTTAAATTACTTATTCTTTATATTGAAAGACGGAACGAATCGGTAATGGAACCCAA-CCCTCCCCTGGGAAACACTTTAGATTTTGTGCCTCAGTGTTTTAATTCAACCAA-GGGGGGGGGGATGCTGCAACTTAGCCAAAAACTTAGGATATGGAGGAGTTAAGGATACCTACTAAAAAGACTGATCCGATCCGTGGCGAAGCACCCGAAAATACGACATTTTTGTTACTTGACCAACCGTTAGGAGAGGCAGGCACAACAGGCACACCAATTACTGGGAGAAATGAAATCGCGATTAATGCAAACACAGCCAACTGAAAGGCAATAGTCATGGTTGTGGTTTTCCAGGTTCTTAACGAATGAAACGGATTATACCATCTGATCCCTATCTGGCATAGATCTTGAAAACCAAGCCAAATGTATCATATAAACAATTTAATTCGACTATATTTATAATTGAGCCTTATTAACTTCTCCCATCTCCAGATGATGCTTTTTTGCATCTCTTTCAAAAGAGAGATATTATATATTATTCACACAATATAAATATTTACTAATAATTATGGTACCGATATTATAGATGCTACCGAAAGAAGTTACATAGAATGGATTTTAGGAGAGATGGCCGAGTGGTTTATGGCTCCGGTCT
>LS6
CCTTGGCAAGGAGGAATTTTACCATTAAACCATACCCGCAACTGCTTTTATCTCATTCTCCACTATATTAGTAGATTTACTTGTATATAGTCAATTATTGATTAATAATGCAAATTTAAATTACTTATTCTTTATATTGAAAGACGGAACGAATCGGTAATGGAACCCAA-CCCTCCCCTGGGAAACACTTTAGATTTTGTGCCTCAGTGTTTTAATTCAACCAA-GGGGGGGGGGATGCTGCAACTTAGCCAAAAACTTAGGATATGGAGGAGTTAAGGATACCTACTAAAAAGACTGATCCGATCCGTGGCGAAGCACCCGAAAATACGACATTTTTGTTACTTGACCAACCGTTAGGAGAGGCAGGCACAACAGGCACACCAATTACTGGGAGAAATGAAATCGCGATTAATGCAAACACAGCCAACTGAAAGGCAATAGTCATGGTTGTGGTTTTCCAGGTTCTTAACGAATGAAACGGATTATACCATCTGATCCCTATCTGGCATAGATCTTGAAAACCAAGCCAAATGTATCATATAAACAATTTAATTCGACTATATTTATAATTGAGCCTTATTAACTTCTCCCATCTCCAGATGATGCTTTTTTGCATCTCTTTCAAAAGAGAGATATTATATATTATTCACACAATATAAATATTTACTAATAATTATGGTACCGATATTATAGATGCTACCGAAAGAAGTTACATAGAATGGATTTTAGGAGAGATGGCCGAGTGGTTTATGGCTCCGGTCT
>LS7
CCTTGGCAAGGAGGAATTTTACCATTAAACCATACCCGCAACTGCTTTTATCTCATTCTCCACTATATTAGTAGATTTACTTGTATATAGTCAATTATTGATTAATAATGCAAATTTAAATTACTTATTCTTTATATTGAAAGACGGAACGAATCGGTAATGGAACCCAA-CCCTCCCCTGGGAAACACTTTAGATTTTGTGCCTCAGTGTTTTAATTCAACCAA-GGGGGGGGGGATGCTGCAACTTAGCCAAAAACTTAGGATATGGAGGAGTTAAGGATACCTACTAAAAAGACTGATCCGATCCGTGGCGAAGCACCCGAAAATACGACATTTTTGTTACTTGACCAACCGTTAGGAGAGGCAGGCACAACAGGCACACCAATTACTGGGAGAAATGAAATCGCGATTAATGCAAACACAGCCAACTGAAAGGCAATAGTCATGGTTGTGGTTTTCCAGGTTCTTAACGAATGAAACGGATTATACCATCTGATCCCTATCTGGCATAGATCTTGAAAACCAAGCCAAATGTATCATATAAACAATTTAATTCGACTATATTTATAATTGAGCCTTATTAACTTCTCCCATCTCCAGATGATGCTTTTTTGCATCTCTTTCAAAAGAGAGATATTATATATTATTCACACAATATAAATATTTACTAATAATTATGGTACCGATATTATAGATGCTACCGAAAGAAGTTACATAGAATGGATTTTAGGAGAGATGGCCGAGTGGTTTATGGCTCCGGTCT
>LS8
CCTTGGCAAGGAGGAATTTTACCATTAAACCATACCCGCAACTGCTTTTATCTCATTCTCCACTATATTAGTAGATTTACTTGTATATAGTCAATTATTGATTAATAATGCAAATTTAAATTACTTATTCTTTATATTGAAAGACGGAACGAATCGGTAATGGAACCCAACCC-TCCCCTGGGAAACACTTTAGATTTTGTGCCTCAGTGTTTTAATTCAACCAA-GGGGGGGGGGATGCTGCAACTTAGCCAAAAACTTAGGATATGGAGGAGTTAAGGATACCTACTAAAAAGACTGATCCGATCCGTGGCGAAGCACCCGAAAATACGACATTTTTGTTACTTGACCAACCGTTAGGAGAGGCAGGCACAACAGGCACACCAATTACTGGGAGAAATGAAATCGCGATTAATGCAAACACAGCCAACTGAAAGGCAATAGTCATGGTTGTGGTTTTCCAGGTTCTTAACGAATGAAACGGATTATACCATCTGATCCCTATCTGGCATAGATCTTGAAAACCAAGCCAAATGTATCATATAAACAATTTAATTCGACTATATTTATAATTGAGCCTTATTAACTTCTCCCATCTCCAGATGATGCTTTTTTGCATCTCTTTCAAAAGAGAGATATTATATATTATTCACACAATATAAATATTTACTAATAATTATGGTACCGATATTATAGATGCTACCGAAAGAAGTTACATAGAATGGATTTTAGGAGAGATGGCCGAGTGGTTTATGGCTCCGGTCT
>LS9
CCTTGGCAAGGAGGAATTTTACCATTAAACCATACCCGCAACTGCTTTTATCTCATTCTCCACTATATTAGTAGATTTACTTGTATATAGTCAATTATTGATTAATAATGCAAATTTAAATTACTTATTCTTTATATTGAAAGACGGAACGAATCGGTAATGGAACCCAACCC-TCCCCTGGGAAACACTTTAGATTTTGTGCCTCAGTGTTTTAATTCAACCAA-GGGGGGGGGGATGCTGCAACTTAGCCAAAAACTTAGGATATGGAGGAGTTAAGGATACCTACTAAAAAGACTGATCCGATCCGTGGCGAAGCACCCGAAAATACGACATTTTTGTTACTTGACCAACCGTTAGGAGAGGCAGGCACAACAGGCACACCAATTACTGGGAGAAATGAAATCGCGATTAATGCAAACACAGCCAACTGAAAGGCAATAGTCATGGTTGTGGTTTTCCAGGTTCTTAACGAATGAAACGGATTATACCATCTGATCCCTATCTGGCATAGATCTTGAAAACCAAGCCAAATGTATCATATAAACAATTTAATTCGACTATATTTATAATTGAGCCTTATTAACTTCTCCCATCTCCAGATGATGCTTTTTTGCATCTCTTTCAAAAGAGAGATATTATATATTATTCACACAATATAAATATTTACTAATAATTATGGTACCGATATTATAGATGCTACCGAAAGAAGTTACATAGAATGGATTTTAGGAGAGATGGCCGAGTGGTTTATGGCTCCGGTCT
>PB1
CCTTGGCAAGGAGGAATTTTACCATTAAACCATACCCGCAACTGCTTTTATCTCATTCTCCACTATATTAGTAGATTTACTTGTATATAGTCAATTATTGATTAATAATGCAAATTTAAATTACTTATTCTTTATATTGAAAGACGGAACGAATCGGTAATGGAACCCAA-CCCTCCCCTGGGAAACACTTTAGATTTTGTGCCTCAGTGTTTTAATTCAACCAAGGGGGGGGGGGATGCTGCAACTTAGCCAAAAACTTAGGATATGGAGGAGTTAAGGATACCTACTAAAAAGACTGATCCGATCCGTGGCGAAGCACCCGAAAATACGACATTTTTGTTACTTGACCAACCGTTAGGAGAGGCAGGCACAACAGGCACACCAATTACTGGGAGAAATGAAATCGCGATTAATGCAAACACAGCCAACTGAAAGGCAATAGTCATGGTTGTGGTTTTCCAGGTTCTTAACGAATGAAACGGATTATACCATCTGATCCCTATCTGGCATAGATCTTGAAAACCAAGCCAAATGTATCATATAAACAATTTAATTCGACTATATTTATAATTGAGCCTTATTAACTTCTCCCATCTCCAGATGATGCTTTTTTGCATCTCTTTCAAAAGAGAGATATTATATATTATTCACACAATATAAATATTTACTAATAATTATGGTACCGATATTATAGATGCTACCGAAAGAAGTTACATAGAATGGATTTTAGGAGAGATGGCCGAGTGGTTTATGGCTCCGGTCT
>PB10
CCTTGGCAAGGAGGAATTTTACCATTAAACCATACCCGCAACTGCTTTTATCTCATTCTCCACTATATTAGTAGATTTACTTGTATATAGTCAATTATTGATTAATAATGCAAATTTAAATTACTTATTCTTTATATTGAAAGACGGAACGAATCGGTAATGGAACCCAA-CCCTCCCCTGGGAAACACTTTAGATTTTGTGCCTCAGTGTTTTAATTCAACCAA-GGGGGGGGGGATGCTGCAACTTAGCCAAAAACTTAGGATATGGAGGAGTTAAGGATACCTACTAAAAAGACTGATCCGATCCGTGGCGAAGCACCCGAAAATACGACATTTTTGTTACTTGACCAACCGTTAGGAGAGGCAGGCACAACAGGCACACCAATTACTGGGAGAAATGAAATCGCGATTAATGCAAACACAGCCAACTGAAAGGCAATAGTCATGGTTGTGGTTTTCCAGGTTCTTAACGAATGAAACGGATTATACCATCTGATCCCTATCTGGCATAGATCTTGAAAACCAAGCCAAATGTATCATATAAACAATTTAATTCGACTATATTTATAATTGAGCCTTATTAACTTCTCCCATCTCCAGATGATGCTTTTTTGCATCTCTTTCAAAAGAGAGATATTATATATTATTCACACAATATAAATATTTACTAATAATTATGGTACCGATATTATAGATGCTACCGAAAGAAGTTACATAGAATGGATTTTAGGAGAGATGGCCGAGTGGTTTATGGCTCCGGTCT
>PB11
CCTTGGCAAGGAGGAATTTTACCATTAAACCATACCCGCAACTGCTTTTATCTCATTCTCCACTATATTAGTAGATTTACTTGTATATAGTCAATTATTGATTAATAATGCAAATTTAAATTACTTATTCTTTATATTGAAAGACGGAACGAATCGGTAATGGAACCCAA-CCCTCCCCTGGGAAACACTTTAGATTTTGTGCCTCAGTGTTTTAATTCAACCAA-GGGGGGGGGGATGCTGCAACTTAGCCAAAAACTTAGGATATGGAGGAGTTAAGGATACCTACTAAAAAGACTGATCCGATCCGTGGCGAAGCACCCGAAAATACGACATTTTTGTTACTTGACCAACCGTTAGGAGAGGCAGGCACAACAGGCACACCAATTACTGGGAGAAATGAAATCGCGATTAATGCAAACACAGCCAACTGAAAGGCAATAGTCATGGTTGTGGTTTTCCAGGTTCTTAACGAATGAAACGGATTATACCATCTGATCCCTATCTGGCATAGATCTTGAAAACCAAGCCAAATGTATCATATAAACAATTTAATTCGACTATATTTATAATTGAGCCTTATTAACTTCTCCCATCTCCAGATGATGCTTTTTTGCATCTCTTTCAAAAGAGAGATATTATATATTATTCACACAATATAAATATTTACTAATAATTATGGTACCGATATTATAGATGCTACCGAAAGAAGTTACATAGAATGGATTTTAGGAGAGATGGCCGAGTGGTTTATGGCTCCGGTCT
>PB13
CCTTGGCAAGGAGGAATTTTACCATTAAACCATACCCGCAACTGCTTTTATCTCATTCTCCACTATATTAGTAGATTTACTTGTATATAGTCAATTATTGATTAATAATGCAAATTTAAATTACTTATTCTTTATATTGAAAGACGGAACGAATCGGTAATGGAACCCAACCC-TCCCCTGGGAAACACTTTAGATTTTGTGCCTCAGTGTTTTAATTCAACCAA-GGGGGGGGGGATGCTGCAACTTAGCCAAAAACTTAGGATATGGAGGAGTTAAGGATACCTACTAAAAAGACTGATCCGATCCGTGGCGAAGCACCCGAAAATACGACATTTTTGTTACTTGACCAACCGTTAGGAGAGGCAGGCACAACAGGCACACCAATTACTGGGAGAAATGAAATCGCGATTAATGCAAACACAGCCAACTGAAAGGCAATAGTCATGGTTGTGGTTTTCCAGGTTCTTAACGAATGAAACGGATTATACCATCTGATCCCTATCTGGCATAGATCTTGAAAACCAAGCCAAATGTATCATATAAACAATTTAATTCGACTATATTTATAATTGAGCCTTATTAACTTCTCCCATCTCCAGATGATGCTTTTTTGCATCTCTTTCAAAAGAGAGATATTATATATTATTCACACAATATAAATATTTACTAATAATTATGGTACCGATATTATAGATGCTACCGAAAGAAGTTACATAGAATGGATTTTAGGAGAGATGGCCGAGTGGTTTATGGCTCCGGTCT
>PB14
CCTTGGCAAGGAGGAATTTTACCATTAAACCATACCCGCAACTGCTTTTATCTCATTCTCCACTATATTAGTAGATTTACTTGTATATAGTCAATTATTGATTAATAATGCAAATTTAAATTACTTATTCTTTATATTGAAAGACGGAACGAATCGGTAATGGAACCCAACCC-TCCCCTGGGAAACACTTTAGATTTTGTGCCTCAGTGTTTTAATTCAACCAA-GGGGGGGGGGATGCTGCAACTTAGCCAAAAACTTAGGATATGGAGGAGTTAAGGATACCTACTAAAAAGACTGATCCGATCCGTGGCGAAGCACCCGAAAATACGACATTTTTGTTACTTGACCAACCGTTAGGAGAGGCAGGCACAACAGGCACACCAATTACTGGGAGAAATGAAATCGCGATTAATGCAAACACAGCCAACTGAAAGGCAATAGTCATGGTTGTGGTTTTCCAGGTTCTTAACGAATGAAACGGATTATACCATCTGATCCCTATCTGGCATAGATCTTGAAAACCAAGCCAAATGTATCATATAAACAATTTAATTCGACTATATTTATAATTGAGCCTTATTAACTTCTCCCATCTCCAGATGATGCTTTTTTGCATCTCTTTCAAAAGAGAGATATTATATATTATTCACACAATATAAATATTTACTAATAATTATGGTACCGATATTATAGATGCTACCGAAAGAAGTTACATAGAATGGATTTTAGGAGAGATGGCCGAGTGGTTTATGGCTCCGGTCT
>PB15
CCTTGGCAAGGAGGAATTTTACCATTAAACCATACCCGCAACTGCTTTTATCTCATTCTCCACTATATTAGTAGATTTACTTGTATATAGTCAATTATTGATTAATAATGCAAATTTAAATTACTTATTCTTTATATTGAAAGACGGAACGAATCGGTAATGGAACCCAA-CCCTCCCCTGGGAAACACTTTAGATTTTGTGCCTCAGTGTTTTAATTCAACCAA-GGGGGGGGGGATGCTGCAACTTAGCCAAAAACTTAGGATATGGAGGAGTTAAGGATACCTACTAAAAAGACTGATCCGATCCGTGGCGAAGCACCCGAAAATACGACATTTTTGTTACTTGACCAACCGTTAGGAGAGGCAGGCACAACAGGCACACCAATTACTGGGAGAAATGAAATCGCGATTAATGCAAACACAGCCAACTGAAAGGCAATAGTCATGGTTGTGGTTTTCCAGGTTCTTAACGAATGAAACGGATTATACCATCTGATCCCTATCTGGCATAGATCTTGAAAACCAAGCCAAATGTATCATATAAACAATTTAATTCGACTATATTTATAATTGAGCCTTATTAACTTCTCCCATCTCCAGATGATGCTTTTTTGCATCTCTTTCAAAAGAGAGATATTATATATTATTCACACAATATAAATATTTACTAATAATTATGGTACCGATATTATAGATGCTACCGAAAGAAGTTACATAGAATGGATTTTAGGAGAGATGGCCGAGTGGTTTATGGCTCCGGTCT
>PB2
CCTTGGCAAGGAGGAATTTTACCATTAAACCATACCCGCAACTGCTTTTATCTCATTCTCCACTATATTAGTAGATTTACTTGTATATAGTCAATTATTGATTAATAATGCAAATTTAAATTACTTATTCTTTATATTGAAAGACGGAACGAATCGGTAATGGAACCCAACCCCTCCCCTGGGAAACACTTTAGATTTTGTGCCTCAGTGTTTTAATTCAACCAA-GGGGGGGGGGATGCTGCAACTTAGCCAAAAACTTAGGATATGGAGGAGTTAAGGATACCTACTAAAAAGACTGATCCGATCCGTGGCGAAGCACCCGAAAATACGACATTTTTGTTACTTGACCAACCGTTAGGAGAGGCAGGCACAACAGGCACACCAATTACTGGGAGAAATGAAATCGCGATTAATGCAAACACAGCCAACTGAAAGGCAATAGTCATGGTTGTGGTTTTCCAGGTTCTTAACGAATGAAACGGATTATACCATCTGATCCCTATCTGGCATAGATCTTGAAAACCAAGCCAAATGTATCATATAAACAATTTAATTCGACTATATTTATAATTGAGCCTTATTAACTTCTCCCATCTCCAGATGATGCTTTTTTGCATCTCTTTCAAAAGAGAGATATTATATATTATTCACACAATATAAATATTTACTAATAATTATGGTACCGATATTATAGATGCTACCGAAAGAAGTTACATAGAATGGATTTTAGGAGAGATGGCCGAGTGGTTTATGGCTCCGGTCT
>PB3
CCTTGGCAAGGAGGAATTTTACCATTAAACCATACCCGCAACTGCTTTTATCTCATTCTCCACTATATTAGTAGATTTACTTGTATATAGTCAATTATTGATTAATAATGCAAATTTAAATTACTTATTCTTTATATTGAAAGACGGAACGAATCGGTAATGGAACCCAA-CCCTCCCCTGGGAAACACTTTAGATTTTGTGCCTCAGTGTTTTAATTCAACCAA-GGGGGGGGGGATGCTGCAACTTAGCCAAAAACTTAGGATATGGAGGAGTTAAGGATACCTACTAAAAAGACTGATCCGATCCGTGGCGAAGCACCCGAAAATACGACATTTTTGTTACTTGACCAACCGTTAGGAGAGGCAGGCACAACAGGCACACCAATTACTGGGAGAAATGAAATCGCGATTAATGCAAACACAGCCAACTGAAAGGCAATAGTCATGGTTGTGGTTTTCCAGGTTCTTAACGAATGAAACGGATTATACCATCTGATCCCTATCTGGCATAGATCTTGAAAACCAAGCCAAATGTATCATATAAACAATTTAATTCGACTATATTTATAATTGAGCCTTATTAACTTCTCCCATCTCCAGATGATGCTTTTTTGCATCTCTTTCAAAAGAGAGATATTATATATTATTCACACAATATAAATATTTACTAATAATTATGGTACCGATATTATAGATGCTACCGAAAGAAGTTACATAGAATGGATTTTAGGAGAGATGGCCGAGTGGTTTATGGCTCCGGTCT
>PB4
CCTTGGCAAGGAGGAATTTTACCATTAAACCATACCCGCAACTGCTTTTATCTCATTCTCCACTATATTAGTAGATTTACTTGTATATAGTCAATTATTGATTAATAATGCAAATTTAAATTACTTATTCTTTATATTGAAAGACGGAACGAATCGGTAATGGAACCCAA-CCCTCCCCTGGGAAACACTTTAGATTTTGTGCCTCAGTGTTTTAATTCAACCAA-GGGGGGGGGGATGCTGCAACTTAGCCAAAAACTTAGGATATGGAGGAGTTAAGGATACCTACTAAAAAGACTGATCCGATCCGTGGCGAAGCACCCGAAAATACGACATTTTTGTTACTTGACCAACCGTTAGGAGAGGCAGGCACAACAGGCACACCAATTACTGGGAGAAATGAAATCGCGATTAATGCAAACACAGCCAACTGAAAGGCAATAGTCATGGTTGTGGTTTTCCAGGTTCTTAACGAATGAAACGGATTATACCATCTGATCCCTATCTGGCATAGATCTTGAAAACCAAGCCAAATGTATCATATAAACAATTTAATTCGACTATATTTATAATTGAGCCTTATTAACTTCTCCCATCTCCAGATGATGCTTTTTTGCATCTCTTTCAAAAGAGAGATATTATATATTATTCACACAATATAAATATTTACTAATAATTATGGTACCGATATTATAGATGCTACCGAAAGAAGTTACATAGAATGGATTTTAGGAGAGATGGCCGAGTGGTTTATGGCTCCGGTCT
>PB5
CCTTGGCAAGGAGGAATTTTACCATTAAACCATACCCGCAACTGCTTTTATCTCATTCTCCACTATATTAGTAGATTTACTTGTATATAGTCAATTATTGATTAATAATGCAAATTTAAATTACTTATTCTTTATATTGAAAGACGGAACGAATCGGTAATGGAACCCAA-CCCTCCCCTGGGAAACACTTTAGATTTTGTGCCTCAGTGTTTTAATTCAACCAA-GGGGGGGGGGATGCTGCAACTTAGCCAAAAACTTAGGATATGGAGGAGTTAAGGATACCTACTAAAAAGACTGATCCGATCCGTGGCGAAGCACCCGAAAATACGACATTTTTGTTACTTGACCAACCGTTAGGAGAGGCAGGCACAACAGGCACACCAATTACTGGGAGAAATGAAATCGCGATTAATGCAAACACAGCCAACTGAAAGGCAATAGTCATGGTTGTGGTTTTCCAGGTTCTTAACGAATGAAACGGATTATACCATCTGATCCCTATCTGGCATAGATCTTGAAAACCAAGCCAAATGTATCATATAAACAATTTAATTCGACTATATTTATAATTGAGCCTTATTAACTTCTCCCATCTCCAGATGATGCTTTTTTGCATCTCTTTCAAAAGAGAGATATTATATATTATTCACACAATATAAATATTTACTAATAATTATGGTACCGATATTATAGATGCTACCGAAAGAAGTTACATAGAATGGATTTTAGGAGAGATGGCCGAGTGGTTTATGGCTCCGGTCT
>PB6
CCTTGGCAAGGAGGAATTTTACCATTAAACCATACCCGCAACTGCTTTTATCTCATTCTCCACTATATTAGTAGATTTACTTGTATATAGTCAATTATTGATTAATAATGCAAATTTAAATTACTTATTCTTTATATTGAAAGACGGAACGAATCGGTAATGGAACCCAA-CCCTCCCCTGGGAAACACTTTAGATTTTGTGCCTCAGTGTTTTAATTCAACCAA-GGGGGGGGGGATGCTGCAACTTAGCCAAAAACTTAGGATATGGAGGAGTTAAGGATACCTACTAAAAAGACTGATCCGATCCGTGGCGAAGCACCCGAAAATACGACATTTTTGTTACTTGACCAACCGTTAGGAGAGGCAGGCACAACAGGCACACCAATTACTGGGAGAAATGAAATCGCGATTAATGCAAACACAGCCAACTGAAAGGCAATAGTCATGGTTGTGGTTTTCCAGGTTCTTAACGAATGAAACGGATTATACCATCTGATCCCTATCTGGCATAGATCTTGAAAACCAAGCCAAATGTATCATATAAACAATTTAATTCGACTATATTTATAATTGAGCCTTATTAACTTCTCCCATCTCCAGATGATGCTTTTTTGCATCTCTTTCAAAAGAGAGATATTATATATTATTCACACAATATAAATATTTACTAATAATTATGGTACCGATATTATAGATGCTACCGAAAGAAGTTACATAGAATGGATTTTAGGAGAGATGGCCGAGTGGTTTATGGCTCCGGTCT
>PB7
CCTTGGCAAGGAGGAATTTTACCATTAAACCATACCCGCAACTGCTTTTATCTCATTCTCCACTATATTAGTAGATTTACTTGTATATAGTCAATTATTGATTAATAATGCAAATTTAAATTACTTATTCTTTATATTGAAAGACGGAACGAATCGGTAATGGAACCCAA-CCCTCCCCTGGGAAACACTTTAGATTTTGTGCCTCAGTGTTTTAATTCAACCAA-GGGGGGGGGGATGCTGCAACTTAGCCAAAAACTTAGGATATGGAGGAGTTAAGGATACCTACTAAAAAGACTGATCCGATCCGTGGCGAAGCACCCGAAAATACGACATTTTTGTTACTTGACCAACCGTTAGGAGAGGCAGGCACAACAGGCACACCAATTACTGGGAGAAATGAAATCGCGATTAATGCAAACACAGCCAACTGAAAGGCAATAGTCATGGTTGTGGTTTTCCAGGTTCTTAACGAATGAAACGGATTATACCATCTGATCCCTATCTGGCATAGATCTTGAAAACCAAGCCAAATGTATCATATAAACAATTTAATTCGACTATATTTATAATTGAGCCTTATTAACTTCTCCCATCTCCAGATGATGCTTTTTTGCATCTCTTTCAAAAGAGAGATATTATATATTATTCACACAATATAAATATTTACTAATAATTATGGTACCGATATTATAGATGCTACCGAAAGAAGTTACATAGAATGGATTTTAGGAGAGATGGCCGAGTGGTTTATGGCTCCGGTCT
>PB8
CCTTGGCAAGGAGGAATTTTACCATTAAACCATACCCGCAACTGCTTTTATCTCATTCTCCACTATATTAGTAGATTTACTTGTATATAGTCAATTATTGATTAATAATGCAAATTTAAATTACTTATTCTTTATATTGAAAGACGGAACGAATCGGTAATGGAACCCAA-CCCTCCCCTGGGAAACACTTTAGATTTTGTGCCTCAGTGTTTTAATTCAACCAA-GGGGGGGGGGATGCTGCAACTTAGCCAAAAACTTAGGATATGGAGGAGTTAAGGATACCTACTAAAAAGACTGATCCGATCCGTGGCGAAGCACCCGAAAATACGACATTTTTGTTACTTGACCAACCGTTAGGAGAGGCAGGCACAACAGGCACACCAATTACTGGGAGAAATGAAATCGCGATTAATGCAAACACAGCCAACTGAAAGGCAATAGTCATGGTTGTGGTTTTCCAGGTTCTTAACGAATGAAACGGATTATACCATCTGATCCCTATCTGGCATAGATCTTGAAAACCAAGCCAAATGTATCATATAAACAATTTAATTCGACTATATTTATAATTGAGCCTTATTAACTTCTCCCATCTCCAGATGATGCTTTTTTGCATCTCTTTCAAAAGAGAGATATTATATATTATTCACACAATATAAATATTTACTAATAATTATGGTACCGATATTATAGATGCTACCGAAAGAAGTTACATAGAATGGATTTTAGGAGAGATGGCCGAGTGGTTTATGGCTCCGGTCT
>PB9
CCTTGGCAAGGAGGAATTTTACCATTAAACCATACCCGCAACTGCTTTTATCTCATTCTCCACTATATTAGTAGATTTACTTGTATATAGTCAATTATTGATTAATAATGCAAATTTAAATTACTTATTCTTTATATTGAAAGACGGAACGAATCGGTAATGGAACCCAA-CCCTCCCCTGGGAAACACTTTAGATTTTGTGCCTCAGTGTTTTAATTCAACCAA-GGGGGGGGGGATGCTGCAACTTAGCCAAAAACTTAGGATATGGAGGAGTTAAGGATACCTACTAAAAAGACTGATCCGATCCGTGGCGAAGCACCCGAAAATACGACATTTTTGTTACTTGACCAACCGTTAGGAGAGGCAGGCACAACAGGCACACCAATTACTGGGAGAAATGAAATCGCGATTAATGCAAACACAGCCAACTGAAAGGCAATAGTCATGGTTGTGGTTTTCCAGGTTCTTAACGAATGAAACGGATTATACCATCTGATCCCTATCTGGCATAGATCTTGAAAACCAAGCCAAATGTATCATATAAACAATTTAATTCGACTATATTTATAATTGAGCCTTATTAACTTCTCCCATCTCCAGATGATGCTTTTTTGCATCTCTTTCAAAAGAGAGATATTATATATTATTCACACAATATAAATATTTACTAATAATTATGGTACCGATATTATAGATGCTACCGAAAGAAGTTACATAGAATGGATTTTAGGAGAGATGGCCGAGTGGTTTATGGCTCCGGTCT
>SCZ1
CCTTGGCAAGGAGGAATTTTACCATTAAACCATACCCGCAACTGCTTTTATCTCATTCTCCACTATATTAGTAGATTTACTTGTATATAGTCAATTATTGATTAATAATGCAAATTTAAATTACTTATTCTTTATATTGAAAGACGGAACGAATCGGTAATGGAACCCAA-CCCTCCCCTGGGAAACACTTTAGATTTTGTGCCTCAGTGTTTTAATTCAACCAA-GGGGGGGGGGATGCTGCAACTTAGCCAAAAACTTAGGATATGGAGGAGTTAAGGATACCTACTAAAAAGACTGATCCGATCCGTGGCGAAGCACCCGAAAATACGACATTTTTGTTACTTGACCAACCGTTAGGAGAGGCAGGCACAACAGGCACACCAATTACTGGGAGAAATGAAATCGCGATTAATGCAAACACAGCCAACTGAAAGGCAATAGTCATGGTTGTGGTTTTCCAGGTTCTTAACGAATGAAACGGATTATACCATCTGATCCCTATCTGGCATAGATCTTGAAAACCAAGCCAAATGTATCATATAAACAATTTAATTCGACTATATTTATAATTGAGCCTTATTAACTTCTCCCATCTCCAGATGATGCTTTTTTGCATCTCTTTCAAAAGAGAGATATTATATATTATTCACACAATATAAATATTTACTAATAATTATGGTACCGATATTATAGATGCTACCGAAAGAAGTTACATAGAATGGATTTTAGGAGAGATGGCCGAGTGGTTTATGGCTCCGGTCT
>SCZ10
CCTTGGCAAGGAGGAATTTTACCATTAAACCATACCCGCAACTGCTTTTATCTCATTCTCCACTATATTAGTAGATTTACTTGTATATAGTCAATTATTGATTAATAATGCAAATTTAAATTACTTATTCTTTATATTGAAAGACGGAACGAATCGGTAATGGAACCCAA-CCCTCCCCTGGGAAACACTTTAGATTTTGTGCCTCAGTGTTTTAATTCAACCAA-GGGGGGGGGGATGCTGCAACTTAGCCAAAAACTTAGGATATGGAGGAGTTAAGGATACCTACTAAAAAGACTGATCCGATCCGTGGCGAAGCACCCGAAAATACGACATTTTTGTTACTTGACCAACCGTTAGGAGAGGCAGGCACAACAGGCACACCAATTACTGGGAGAAATGAAATCGCGATTAATGCAAACACAGCCAACTGAAAGGCAATAGTCATGGTTGTGGTTTTCCAGGTTCTTAACGAATGAAACGGATTATACCATCTGATCCCTATCTGGCATAGATCTTGAAAACCAAGCCAAATGTATCATATAAACAATTTAATTCGACTATATTTATAATTGAGCCTTATTAACTTCTCCCATCTCCAGATGATGCTTTTTTGCATCTCTTTCAAAAGAGAGATATTATATATTATTCACACAATATAAATATTTACTAATAATTATGGTACCGATATTATAGATGCTACCGAAAGAAGTTACATAGAATGGATTTTAGGAGAGATGGCCGAGTGGTTTATGGCTCCGGTCT
>SCZ12
CCTTGGCAAGGAGGAATTTTACCATTAAACCATACCCGCAACTGCTTTTATCTCATTCTCCACTATATTAGTAGATTTACTTGTATATAGTCAATTATTGATTAATAATGCAAATTTAAATTACTTATTCTTTATATTGAAAGACGGAACGAATCGGTAATGGAACCCAACCCTTCCCCTGGGAAACACTTTAGATTTTGTGCCTCAGTGTTTTAATTCAACCAA-GGGGGGGGGGATGCTGCAACTTAGCCAAAAACTTAGGATATGGAGGAGTTAAGGATACCTACTAAAAAGACTGATCCGATCCGTGGCGAAGCACCCGAAAATACGACATTTTTGTTACTTGACCAACCGTTAGGAGAGGCAGGCACAACAGGCACACCAATTACTGGGAGAAATGAAATCGCGATTAATGCAAACACAGCCAACTGAAAGGCAATAGTCATGGTTGTGGTTTTCCAGGTTCTTAACGAATGAAACGGATTATACCATCTGATCCCTATCTGGCATAGATCTTGAAAACCAAGCCAAATGTATCATATAAACAATTTAATTCGACTATATTTATAATTGAGCCTTATTAACTTCTCCCATCTCCAGATGATGCTTTTTTGCATCTCTTTCAAAAGAGAGATATTATATATTATTCACACAATATAAATATTTACTAATAATTATGGTACCGATATTATAGATGCTACCGAAAGAAGTTACATAGAATGGATTTTAGGAGAGATGGCCGAGTGGTTTATGGCTCCGGTCT
>SCZ2
CCTTGGCAAGGAGGAATTTTACCATTAAACCATACCCGCAACTGCTTTTATCTCATTCTCCACTATATTAGTAGATTTACTTGTATATAGTCAATTATTGATTAATAATGCAAATTTAAATTACTTATTCTTTATATTGAAAGACGGAACGAATCGGTAATGGACCCCAG-CCCTCCCCTGGGAAACACTTTAGATTTTGTGCCTCAGTGTTTTAATTCAACCAA-GGGGGGGGGGATGCTGCAACTTAGCCAAAAACTTAGGATATGGAGGAGTTAAGGATACCTACTAAAAAGACTGATCCGATCCGTGGCGAAGCACCCGAAAATACGACATTTTTGTTACTTGACCAACCGTTAGGAGAGGCAGGCACAACAGGCACACCAATTACTGGGAGAAATGAAATCGCGATTAATGCAAACACAGCCAACTGAAAGGCAATAGTCATGGTTGTGGTTTTCCAGGTTCTTAACGAATGAAACGGATTATACCATCTGATCCCTATCTGGCATAGATCTTGAAAACCAAGCCAAATGTATCATATAAACAATTTAATTCGACTATATTTATAATTGAGCCTTATTAACTTCTCCCATCTCCAGATGATGCTTTTTTGCATCTCTTTCAAAAGAGAGATATTATATATTATTCACACAATATAAATATTTACTAATAATTATGGTACCGATATTATAGATGCTACCGAAAGAAGTTACATAGAATGGATTTTAGGAGAGATGGCCGAGTGGTTTATGGCTCCGGTCT
>SCZ5
CCTTGGCAAGGAGGAATTTTACCATTAAACCATACCCGCAACTGCTTTTATCTCATTCTCCACTATATTAGTAGATTTACTTGTATATAGTCAATTATTGATTAATAATGCAAATTTAAATTACTTATTCTTTATATTGAAAGACGGAACGAATCGGTAATGGAACCCAA-CCCTCCCCTGGGAAACACTTTAGATTTTGTGCCTCAGTGTTTTAATTCAACCAA-GGGGGGGGGGATGCTGCAACTTAGCCAAAAACTTAGGATATGGAGGAGTTAAGGATACCTACTAAAAAGACTGATCCGATCCGTGGCGAAGCACCCGAAAATACGACATTTTTGTTACTTGACCAACCGTTAGGAGAGGCAGGCACAACAGGCACACCAATTACTGGGAGAAATGAAATCGCGATTAATGCAAACACAGCCAACTGAAAGGCAATAGTCATGGTTGTGGTTTTCCAGGTTCTTAACGAATGAAACGGATTATACCATCTGATCCCTATCTGGCATAGATCTTGAAAACCAAGCCAAATGTATCATATAAACAATTTAATTCGACTATATTTATAATTGAGCCTTATTAACTTCTCCCATCTCCAGATGATGCTTTTTTGCATCTCTTTCAAAAGAGAGATATTATATATTATTCACACAATATAAATATTTACTAATAATTATGGTACCGATATTATAGATGCTACCGAAAGAAGTTACATAGAATGGATTTTAGGAGAGATGGCCGAGTGGTTTATGGCTCCGGTCT
>SCZ6
CCTTGGCAAGGAGGAATTTTACCATTAAACCATACCCGCAACTGCTTTTATCTCATTCTCCACTATATTAGTAGATTTACTTGTATATAGTCAATTATTGATTAATAATGCAAATTTAAATTACTTATTCTTTATATTGAAAGACGGAACGAATCGGTAATGGAACCCAC-CCCTCCCCTGGGAAACACTTTAGATTTTGTGCCTCAGTGTTTTAATTCAACCAA-GGGGGGGGGGATGCTGCAACTTAGCCAAAAACTTAGGATATGGAGGAGTTAAGGATACCTACTAAAAAGACTGATCCGATCCGTGGCGAAGCACCCGAAAATACGACATTTTTGTTACTTGACCAACCGTTAGGAGAGGCAGGCACAACAGGCACACCAATTACTGGGAGAAATGAAATCGCGATTAATGCAAACACAGCCAACTGAAAGGCAATAGTCATGGTTGTGGTTTTCCAGGTTCTTAACGAATGAAACGGATTATACCATCTGATCCCTATCTGGCATAGATCTTGAAAACCAAGCCAAATGTATCATATAAACAATTTAATTCGACTATATTTATAATTGAGCCTTATTAACTTCTCCCATCTCCAGATGATGCTTTTTTGCATCTCTTTCAAAAGAGAGATATTATATATTATTCACACAATATAAATATTTACTAATAATTATGGTACCGATATTATAGATGCTACCGAAAGAAGTTACATAGAATGGATTTTAGGAGAGATGGCCGAGTGGTTTATGGCTCCGGTCT
>SCZ7
CCTTGGCAAGGAGGAATTTTACCATTAAACCATACCCGCAACTGCTTTTATCTCATTCTCCACTATATTAGTAGATTTACTTGTATATAGTCAATTATTGATTAATAATGCAAATTTAAATTACTTATTCTTTATATTGAAAGACGGAACGAATCGGTAATGGAACCCAACCC-TCCCCTGGGAAACACTTTAGATTTTGTGCCTCAGTGTTTTAATTCAACCAA-GGGGGGGGGGATGCTGCAACTTAGCCAAAAACTTAGGATATGGAGGAGTTAAGGATACCTACTAAAAAGACTGATCCGATCCGTGGCGAAGCACCCGAAAATACGACATTTTTGTTACTTGACCAACCGTTAGGAGAGGCAGGCACAACAGGCACACCAATTACTGGGAGAAATGAAATCGCGATTAATGCAAACACAGCCAACTGAAAGGCAATAGTCATGGTTGTGGTTTTCCAGGTTCTTAACGAATGAAACGGATTATACCATCTGATCCCTATCTGGCATAGATCTTGAAAACCAAGCCAAATGTATCATATAAACAATTTAATTCGACTATATTTATAATTGAGCCTTATTAACTTCTCCCATCTCCAGATGATGCTTTTTTGCATCTCTTTCAAAAGAGAGATATTATATATTATTCACACAATATAAATATTTACTAATAATTATGGTACCGATATTATAGATGCTACCGAAAGAAGTTACATAGAATGGATTTTAGGAGAGATGGCCGAGTGGTTTATGGCTCCGGTCT
>SCZ9
CCTTGGCAAGGAGGAATTTTACCATTAAACCATACCCGCAACTGCTTTTATCTCATTCTCCACTATATTAGTAGATTTACTTGTATATAGTCAATTATTGATTAATAATGCAAATTTAAATTACTTATTCTTTATATTGAAAGACGGAACGAATCGGTAATGGAACCCAA-CCCTCCCCTGGGAAACACTTTAGATTTTGTGCCTCAGTGTTTTAATTCAACCAA-GGGGGGGGGGATGCTGCAACTTAGCCAAAAACTTAGGATATGGAGGAGTTAAGGATACCTACTAAAAAGACTGATCCGATCCGTGGCGAAGCACCCGAAAATACGACATTTTTGTTACTTGACCAACCGTTAGGAGAGGCAGGCACAACAGGCACACCAATTACTGGGAGAAATGAAATCGCGATTAATGCAAACACAGCCAACTGAAAGGCAATAGTCATGGTTGTGGTTTTCCAGGTTCTTAACGAATGAAACGGATTATACCATCTGATCCCTATCTGGCATAGATCTTGAAAACCAAGCCAAATGTATCATATAAACAATTTAATTCGACTATATTTATAATTGAGCCTTATTAACTTCTCCCATCTCCAGATGATGCTTTTTTGCATCTCTTTCAAAAGAGAGATATTATATATTATTCACACAATATAAATATTTACTAATAATTATGGTACCGATATTATAGATGCTACCGAAAGAAGTTACATAGAATGGATTTTAGGAGAGATGGCCGAGTGGTTTATGGCTCCGGTCT
>SG1
CCTTGGCAAGGAGGAATTTTACCATTAAACCATACCCGCAACTGCTTTTATCTCATTCTCCACTATATTAGTAGATTTACTTGTATATAGTCAATTATTGATTAATAATGCAAATTTAAATTACTTATTCTTTATATTGAAAGACGGAACGAATCGGTAATGGAACCCAA-CCCTCCCCTGGGAAACACTTTAGATTTTGTGCCTCAGTGTTTTAATTCAACCAA-GGGGGGGGGGATGCTGCAACTTAGCCAAAAACTTAGGATATGGAGGAGTTAAGGATACCTACTAAAAAGACTGATCCGATCCGTGGCGAAGCACCCGAAAATACGACATTTTTGTTACTTGACCAACCGTTAGGAGAGGCAGGCACAACAGGCACACCAATTACTGGGAGAAATGAAATCGCGATTAATGCAAACACAGCCAACTGAAAGGCAATAGTCATGGTTGTGGTTTTCCAGGTTCTTAACGAATGAAACGGATTATACCATCTGATCCCTATCTGGCATAGATCTTGAAAACCAAGCCAAATGTATCATATAAACAATTTAATTCGACTATATTTATAATTGAGCCTTATTAACTTCTCCCATCTCCAGATGATGCTTTTTTGCATCTCTTTCAAAAGAGAGATATTATATATTATTCACACAATATAAATATTTACTAATAATTATGGTACCGATATTATAGATGCTACCGAAAGAAGTTACATAGAATGGATTTTAGGAGAGATGGCCGAGTGGTTTATGGCTCCGGTCT
>SG10
CCTTGGCAAGGAGGAATTTTACCATTAAACCATACCCGCAACTGCTTTTATCTCATTCTCCACTATATTAGTAGATTTACTTGTATATAGTCAATTATTGATTAATAATGCAAATTTAAATTACTTATTCTTTATATTGAAAGACGGAACGAATCGGTAATGGAACCCAA-CCCTCCCCTGGGAAACACTTTAGATTTTGTGCCTCAGTGTTTTAATTCAACCAA-GGGGGGGGGGATGCTGCAACTTAGCCAAAAACTTAGGATATGGAGGAGTTAAGGATACCTACTAAAAAGACTGATCCGATCCGTGGCGAAGCACCCGAAAATACGACATTTTTGTTACTTGACCAACCGTTAGGAGAGGCAGGCACAACAGGCACACCAATTACTGGGAGAAATGAAATCGCGATTAATGCAAACACAGCCAACTGAAAGGCAATAGTCATGGTTGTGGTTTTCCAGGTTCTTAACGAATGAAACGGATTATACCATCTGATCCCTATCTGGCATAGATCTTGAAAACCAAGCCAAATGTATCATATAAACAATTTAATTCGACTATATTTATAATTGAGCCTTATTAACTTCTCCCATCTCCAGATGATGCTTTTTTGCATCTCTTTCAAAAGAGAGATATTATATATTATTCACACAATATAAATATTTACTAATAATTATGGTACCGATATTATAGATGCTACCGAAAGAAGTTACATAGAATGGATTTTAGGAGAGATGGCCGAGTGGTTTATGGCTCCGGTCT
>SG11
CCTTGGCAAGGAGGAATTTTACCATTAAACCATACCCGCAACTGCTTTTATCTCATTCTCCACTATATTAGTAGATTTACTTGTATATAGTCAATTATTGATTAATAATGCAAATTTAAATTACTTATTCTTTATATTGAAAGACGGAACGAATCGGTAATGGAACCCAA-CCCTCCCCTGGGAAACACTTTAGATTTTGTGCCTCAGTGTTTTAATTCAACCAA-GGGGGGGGGGATGCTGCAACTTAGCCAAAAACTTAGGATATGGAGGAGTTAAGGATACCTACTAAAAAGACTGATCCGATCCGTGGCGAAGCACCCGAAAATACGACATTTTTGTTACTTGACCAACCGTTAGGAGAGGCAGGCACAACAGGCACACCAATTACTGGGAGAAATGAAATCGCGATTAATGCAAACACAGCCAACTGAAAGGCAATAGTCATGGTTGTGGTTTTCCAGGTTCTTAACGAATGAAACGGATTATACCATCTGATCCCTATCTGGCATAGATCTTGAAAACCAAGCCAAATGTATCATATAAACAATTTAATTCGACTATATTTATAATTGAGCCTTATTAACTTCTCCCATCTCCAGATGATGCTTTTTTGCATCTCTTTCAAAAGAGAGATATTATATATTATTCACACAATATAAATATTTACTAATAATTATGGTACCGATATTATAGATGCTACCGAAAGAAGTTACATAGAATGGATTTTAGGAGAGATGGCCGAGTGGTTTATGGCTCCGGTCT
>SG12
CCTTGGCAAGGAGGAATTTTACCATTAAACCATACCCGCAACTGCTTTTATCTCATTCTCCACTATATTAGTAGATTTACTTGTATATAGTCAATTATTGATTAATAATGCAAATTTAAATTACTTATTCTTTATATTGAAAGACGGAACGAATCGGTAATGGAACCCAACCC-TCCCCTGGGAAACACTTTAGATTTTGTGCCTCAGTGTTTTAATTCAACCAA-GGGGGGGGGGATGCTGCAACTTAGCCAAAAACTTAGGATATGGAGGAGTTAAGGATACCTACTAAAAAGACTGATCCGATCCGTGGCGAAGCACCCGAAAATACGACATTTTTGTTACTTGACCAACCGTTAGGAGAGGCAGGCACAACAGGCACACCAATTACTGGGAGAAATGAAATCGCGATTAATGCAAACACAGCCAACTGAAAGGCAATAGTCATGGTTGTGGTTTTCCAGGTTCTTAACGAATGAAACGGATTATACCATCTGATCCCTATCTGGCATAGATCTTGAAAACCAAGCCAAATGTATCATATAAACAATTTAATTCGACTATATTTATAATTGAGCCTTATTAACTTCTCCCATCTCCAGATGATGCTTTTTTGCATCTCTTTCAAAAGAGAGATATTATATATTATTCACACAATATAAATATTTACTAATAATTATGGTACCGATATTATAGATGCTACCGAAAGAAGTTACATAGAATGGATTTTAGGAGAGATGGCCGAGTGGTTTATGGCTCCGGTCT
>SG2
CCTTGGCAAGGAGGAATTTTACCATTAAACCATACCCGCAACTGCTTTTATCTCATTCTCCACTATATTAGTAGATTTACTTGTATATAGTCAATTATTGATTAATAATGCAAATTTAAATTACTTATTCTTTATATTGAAAGACGGAACGAATCGGTAATGGAACCCAACCC-TCCCCTGGGAAACACTTTAGATTTTGTGCCTCAGTGTTTTAATTCAACCAA-GGGGGGGGGGATGCTGCAACTTAGCCAAAAACTTAGGATATGGAGGAGTTAAGGATACCTACTAAAAAGACTGATCCGATCCGTGGCGAAGCACCCGAAAATACGACATTTTTGTTACTTGACCAACCGTTAGGAGAGGCAGGCACAACAGGCACACCAATTACTGGGAGAAATGAAATCGCGATTAATGCAAACACAGCCAACTGAAAGGCAATAGTCATGGTTGTGGTTTTCCAGGTTCTTAACGAATGAAACGGATTATACCATCTGATCCCTATCTGGCATAGATCTTGAAAACCAAGCCAAATGTATCATATAAACAATTTAATTCGACTATATTTATAATTGAGCCTTATTAACTTCTCCCATCTCCAGATGATGCTTTTTTGCATCTCTTTCAAAAGAGAGATATTATATATTATTCACACAATATAAATATTTACTAATAATTATGGTACCGATATTATAGATGCTACCGAAAGAAGTTACATAGAATGGATTTTAGGAGAGATGGCCGAGTGGTTTATGGCTCCGGTCT
>SG3
CCTTGGCAAGGAGGAATTTTACCATTAAACCATACCCGCAACTGCTTTTATCTCATTCTCCACTATATTAGTAGATTTACTTGTATATAGTCAATTATTGATTAATAATGCAAATTTAAATTACTTATTCTTTATATTGAAAGACGGAACGAATCGGTAATGGAACCCAACCC-TCCCCTGGGAAACACTTTAGATTTTGTGCCTCAGTGTTTTAATTCAACCAA-GGGGGGGGGGATGCTGCAACTTAGCCAAAAACTTAGGATATGGAGGAGTTAAGGATACCTACTAAAAAGACTGATCCGATCCGTGGCGAAGCACCCGAAAATACGACATTTTTGTTACTTGACCAACCGTTAGGAGAGGCAGGCACAACAGGCACACCAATTACTGGGAGAAATGAAATCGCGATTAATGCAAACACAGCCAACTGAAAGGCAATAGTCATGGTTGTGGTTTTCCAGGTTCTTAACGAATGAAACGGATTATACCATCTGATCCCTATCTGGCATAGATCTTGAAAACCAAGCCAAATGTATCATATAAACAATTTAATTCGACTATATTTATAATTGAGCCTTATTAACTTCTCCCATCTCCAGATGATGCTTTTTTGCATCTCTTTCAAAAGAGAGATATTATATATTATTCACACAATATAAATATTTACTAATAATTATGGTACCGATATTATAGATGCTACCGAAAGAAGTTACATAGAATGGATTTTAGGAGAGATGGCCGAGTGGTTTATGGCTCCGGTCT
>SG4
CCTTGGCAAGGAGGAATTTTACCATTAAACCATACCCGCAACTGCTTTTATCTCATTCTCCACTATATTAGTAGATTTACTTGTATATAGTCAATTATTGATTAATAATGCAAATTTAAATTACTTATTCTTTATATTGAAAGACGGAACGAATCGGTAATGGAACCCAA-CCCTCCCCTGGGAAACACTTTAGATTTTGTGCCTCAGTGTTTTAATTCAACCAA-GGGGGGGGGGATGCTGCAACTTAGCCAAAAACTTAGGATATGGAGGAGTTAAGGATACCTACTAAAAAGACTGATCCGATCCGTGGCGAAGCACCCGAAAATACGACATTTTTGTTACTTGACCAACCGTTAGGAGAGGCAGGCACAACAGGCACACCAATTACTGGGAGAAATGAAATCGCGATTAATGCAAACACAGCCAACTGAAAGGCAATAGTCATGGTTGTGGTTTTCCAGGTTCTTAACGAATGAAACGGATTATACCATCTGATCCCTATCTGGCATAGATCTTGAAAACCAAGCCAAATGTATCATATAAACAATTTAATTCGACTATATTTATAATTGAGCCTTATTAACTTCTCCCATCTCCAGATGATGCTTTTTTGCATCTCTTTCAAAAGAGAGATATTATATATTATTCACACAATATAAATATTTACTAATAATTATGGTACCGATATTATAGATGCTACCGAAAGAAGTTACATAGAATGGATTTTAGGAGAGATGGCCGAGTGGTTTATGGCTCCGGTCT
>SG5
CCTTGGCAAGGAGGAATTTTACCATTAAACCATACCCGCAACTGCTTTTATCTCATTCTCCACTATATTAGTAGATTTACTTGTATATAGTCAATTATTGATTAATAATGCAAATTTAAATTACTTATTCTTTATATTGAAAGACGGAACGAATCGGTAATGGAACCCAA-CCCTCCCCTGGGAAACACTTTAGATTTTGTGCCTCAGTGTTTTAATTCAACCAA-GGGGGGGGGGATGCTGCAACTTAGCCAAAAACTTAGGATATGGAGGAGTTAAGGATACCTACTAAAAAGACTGATCCGATCCGTGGCGAAGCACCCGAAAATACGACATTTTTGTTACTTGACCAACCGTTAGGAGAGGCAGGCACAACAGGCACACCAATTACTGGGAGAAATGAAATCGCGATTAATGCAAACACAGCCAACTGAAAGGCAATAGTCATGGTTGTGGTTTTCCAGGTTCTTAACGAATGAAACGGATTATACCATCTGATCCCTATCTGGCATAGATCTTGAAAACCAAGCCAAATGTATCATATAAACAATTTAATTCGACTATATTTATAATTGAGCCTTATTAACTTCTCCCATCTCCAGATGATGCTTTTTTGCATCTCTTTCAAAAGAGAGATATTATATATTATTCACACAATATAAATATTTACTAATAATTATGGTACCGATATTATAGATGCTACCGAAAGAAGTTACATAGAATGGATTTTAGGAGAGATGGCCGAGTGGTTTATGGCTCCGGTCT
>SG6
CCTTGGCAAGGAGGAATTTTACCATTAAACCATACCCGCAACTGCTTTTATCTCATTCTCCACTATATTAGTAGATTTACTTGTATATAGTCAATTATTGATTAATAATGCAAATTTAAATTACTTATTCTTTATATTGAAAGACGGAACGAATCGGTAATGGAACCCAA-CCCTCCCCTGGGAAACACTTTAGATTTTGTGCCTCAGTGTTTTAATTCAACCAA-GGGGGGGGGGATGCTGCAACTTAGCCAAAAACTTAGGATATGGAGGAGTTAAGGATACCTACTAAAAAGACTGATCCGATCCGTGGCGAAGCACCCGAAAATACGACATTTTTGTTACTTGACCAACCGTTAGGAGAGGCAGGCACAACAGGCACACCAATTACTGGGAGAAATGAAATCGCGATTAATGCAAACACAGCCAACTGAAAGGCAATAGTCATGGTTGTGGTTTTCCAGGTTCTTAACGAATGAAACGGATTATACCATCTGATCCCTATCTGGCATAGATCTTGAAAACCAAGCCAAATGTATCATATAAACAATTTAATTCGACTATATTTATAATTGAGCCTTATTAACTTCTCCCATCTCCAGATGATGCTTTTTTGCATCTCTTTCAAAAGAGAGATATTATATATTATTCACACAATATAAATATTTACTAATAATTATGGTACCGATATTATAGATGCTACCGAAAGAAGTTACATAGAATGGATTTTAGGAGAGATGGCCGAGTGGTTTATGGCTCCGGTCT
>SG7
CCTTGGCAAGGAGGAATTTTACCATTAAACCATACCCGCAACTGCTTTTATCTCATTCTCCACTATATTAGTAGATTTACTTGTATATAGTCAATTATTGATTAATAATGCAAATTTAAATTACTTATTCTTTATATTGAAAGACGGAACGAATCGGTAATGGAACCCAACCC-TCCCCTGGGAAACACTTTAGATTTTGTGCCTCAGTGTTTTAATTCAACCAA-GGGGGGGGGGATGCTGCAACTTAGCCAAAAACTTAGGATATGGAGGAGTTAAGGATACCTACTAAAAAGACTGATCCGATCCGTGGCGAAGCACCCGAAAATACGACATTTTTGTTACTTGACCAACCGTTAGGAGAGGCAGGCACAACAGGCACACCAATTACTGGGAGAAATGAAATCGCGATTAATGCAAACACAGCCAACTGAAAGGCAATAGTCATGGTTGTGGTTTTCCAGGTTCTTAACGAATGAAACGGATTATACCATCTGATCCCTATCTGGCATAGATCTTGAAAACCAAGCCAAATGTATCATATAAACAATTTAATTCGACTATATTTATAATTGAGCCTTATTAACTTCTCCCATCTCCAGATGATGCTTTTTTGCATCTCTTTCAAAAGAGAGATATTATATATTATTCACACAATATAAATATTTACTAATAATTATGGTACCGATATTATAGATGCTACCGAAAGAAGTTACATAGAATGGATTTTAGGAGAGATGGCCGAGTGGTTTATGGCTCCGGTCT
>SG8
CCTTGGCAAGGAGGAATTTTACCATTAAACCATACCCGCAACTGCTTTTATCTCATTCTCCACTATATTAGTAGATTTACTTGTATATAGTCAATTATTGATTAATAATGCAAATTTAAATTACTTATTCTTTATATTGAAAGACGGAACGAATCGGTAATGGAACCCAA-CCCTCCCCTGGGAAACACTTTAGATTTTGTGCCTCAGTGTTTTAATTCAACCAA-GGGGGGGGGGATGCTGCAACTTAGCCAAAAACTTAGGATATGGAGGAGTTAAGGATACCTACTAAAAAGACTGATCCGATCCGTGGCGAAGCACCCGAAAATACGACATTTTTGTTACTTGACCAACCGTTAGGAGAGGCAGGCACAACAGGCACACCAATTACTGGGAGAAATGAAATCGCGATTAATGCAAACACAGCCAACTGAAAGGCAATAGTCATGGTTGTGGTTTTCCAGGTTCTTAACGAATGAAACGGATTATACCATCTGATCCCTATCTGGCATAGATCTTGAAAACCAAGCCAAATGTATCATATAAACAATTTAATTCGACTATATTTATAATTGAGCCTTATTAACTTCTCCCATCTCCAGATGATGCTTTTTTGCATCTCTTTCAAAAGAGAGATATTATATATTATTCACACAATATAAATATTTACTAATAATTATGGTACCGATATTATAGATGCTACCGAAAGAAGTTACATAGAATGGATTTTAGGAGAGATGGCCGAGTGGTTTATGGCTCCGGTCT
>SG9
CCTTGGCAAGGAGGAATTTTACCATTAAACCATACCCGCAACTGCTTTTATCTCATTCTCCACTATATTAGTAGATTTACTTGTATATAGTCAATTATTGATTAATAATGCAAATTTAAATTACTTATTCTTTATATTGAAAGACGGAACGAATCGGTAATGGAACCCAA-CCCTCCCCTGGGAAACACTTTAGATTTTGTGCCTCAGTGTTTTAATTCAACCAA-GGGGGGGGGGATGCTGCAACTTAGCCAAAAACTTAGGATATGGAGGAGTTAAGGATACCTACTAAAAAGACTGATCCGATCCGTGGCGAAGCACCCGAAAATACGACATTTTTGTTACTTGACCAACCGTTAGGAGAGGCAGGCACAACAGGCACACCAATTACTGGGAGAAATGAAATCGCGATTAATGCAAACACAGCCAACTGAAAGGCAATAGTCATGGTTGTGGTTTTCCAGGTTCTTAACGAATGAAACGGATTATACCATCTGATCCCTATCTGGCATAGATCTTGAAAACCAAGCCAAATGTATCATATAAACAATTTAATTCGACTATATTTATAATTGAGCCTTATTAACTTCTCCCATCTCCAGATGATGCTTTTTTGCATCTCTTTCAAAAGAGAGATATTATATATTATTCACACAATATAAATATTTACTAATAATTATGGTACCGATATTATAGATGCTACCGAAAGAAGTTACATAGAATGGATTTTAGGAGAGATGGCCGAGTGGTTTATGGCTCCGGTCT
>XB1
CCTTGGCAAGGAGGAATTTTACCATTAAACCATACCCGCAACTGCTTTTATCTCATTCTCCACTATATTAGTAGATTTACTTGTATATAGTCAATTATTGATTAATAATGCAAATTTAAATTACTTATTCTTTATATTGAAAGACGGAACGAATCGGTAATGGAACCCAA-CCCTCCCCTGGGAAACACTTTAGATTTTGTGCCTCAGTGTTTTAATTCAACCAA-GGGGGGGGGGATGCTGCAACTTAGCCAAAAACTTAGGATATGGAGGAGTTAAGGATACCTACTAAAAAGACTGATCCGATCCGTGGCGAAGCACCCGAAAATACGACATTTTTGTTACTTGACCAACCGTTAGGAGAGGCAGGCACAACAGGCACACCAATTACTGGGAGAAATGAAATCGCGATTAATGCAAACACAGCCAACTGAAAGGCAATAGTCATGGTTGTGGTTTTCCAGGTTCTTAACGAATGAAACGGATTATACCATCTGATCCCTATCTGGCATAGATCTTGAAAACCAAGCCAAATGTATCATATAAACAATTTAATTCGACTATATTTATAATTGAGCCTTATTAACTTCTCCCATCTCCAGATGATGCTTTTTTGCATCTCTTTCAAAAGAGAGATATTATATATTATTCACACAATATAAATATTTACTAATAATTATGGTACCGATATTATAGATGCTACCGAAAGAAGTTACATAGAATGGATTTTAGGAGAGATGGCCGAGTGGTTTATGGCTCCGGTCT
>XB10
CCTTGGCAAGGAGGAATTTTACCATTAAACCATACCCGCAACTGCTTTTATCTCATTCTCCACTATATTAGTAGATTTACTTGTATATAGTCAATTATTGATTAATAATGCAAATTTAAATTACTTATTCTTTATATTGAAAGACGGAACGAATCGGTAATGGAACCCAA-CCCTCCCCTGGGAAACACTTTAGATTTTGTGCCTCAGTGTTTTAATTCAACCAA-GGGGGGGGGGATGCTGCAACTTAGCCAAAAACTTAGGATATGGAGGAGTTAAGGATACCTACTAAAAAGACTGATCCGATCCGTGGCGAAGCACCCGAAAATACGACATTTTTGTTACTTGACCAACCGTTAGGAGAGGCAGGCACAACAGGCACACCAATTACTGGGAGAAATGAAATCGCGATTAATGCAAACACAGCCAACTGAAAGGCAATAGTCATGGTTGTGGTTTTCCAGGTTCTTAACGAATGAAACGGATTATACCATCTGATCCCTATCTGGCATAGATCTTGAAAACCAAGCCAAATGTATCATATAAACAATTTAATTCGACTATATTTATAATTGAGCCTTATTAACTTCTCCCATCTCCAGATGATGCTTTTTTGCATCTCTTTCAAAAGAGAGATATTATATATTATTCACACAATATAAATATTTACTAATAATTATGGTACCGATATTATAGATGCTACCGAAAGAAGTTACATAGAATGGATTTTAGGAGAGATGGCCGAGTGGTTTATGGCTCCGGTCT
>XB11
CCTTGGCAAGGAGGAATTTTACCATTAAACCATACCCGCAACTGCTTTTATCTCATTCTCCACTATATTAGTAGATTTACTTGTATATAGTCAATTATTGATTAATAATGCAAATTTAAATTACTTATTCTTTATATTGAAAGACGGAACGAATCGGTAATGGAACCCAA-CCCTCCCCTGGGAAACACTTTAGATTTTGTGCCTCAGTGTTTTAATTCAACCAA-GGGGGGGGGGATGCTGCAACTTAGCCAAAAACTTAGGATATGGAGGAGTTAAGGATACCTACTAAAAAGACTGATCCGATCCGTGGCGAAGCACCCGAAAATACGACATTTTTGTTACTTGACCAACCGTTAGGAGAGGCAGGCACAACAGGCACACCAATTACTGGGAGAAATGAAATCGCGATTAATGCAAACACAGCCAACTGAAAGGCAATAGTCATGGTTGTGGTTTTCCAGGTTCTTAACGAATGAAACGGATTATACCATCTGATCCCTATCTGGCATAGATCTTGAAAACCAAGCCAAATGTATCATATAAACAATTTAATTCGACTATATTTATAATTGAGCCTTATTAACTTCTCCCATCTCCAGATGATGCTTTTTTGCATCTCTTTCAAAAGAGAGATATTATATATTATTCACACAATATAAATATTTACTAATAATTATGGTACCGATATTATAGATGCTACCGAAAGAAGTTACATAGAATGGATTTTAGGAGAGATGGCCGAGTGGTTTATGGCTCCGGTCT
>XB12
CCTTGGCAAGGAGGAATTTTACCATTAAACCATACCCGCAACTGCTTTTATCTCATTCTCCACTATATTAGTAGATTTACTTGTATATAGTCAATTATTGATTAATAATGCAAATTTAAATTACTTATTCTTTATATTGAAAGACGGAACGAATCGGTAATGGAACCCAA-CCCTCCCCTGGGAAACACTTTAGATTTTGTGCCTCAGTGTTTTAATTCAACCAA-GGGGGGGGGGATGCTGCAACTTAGCCAAAAACTTAGGATATGGAGGAGTTAAGGATACCTACTAAAAAGACTGATCCGATCCGTGGCGAAGCACCCGAAAATACGACATTTTTGTTACTTGACCAACCGTTAGGAGAGGCAGGCACAACAGGCACACCAATTACTGGGAGAAATGAAATCGCGATTAATGCAAACACAGCCAACTGAAAGGCAATAGTCATGGTTGTGGTTTTCCAGGTTCTTAACGAATGAAACGGATTATACCATCTGATCCCTATCTGGCATAGATCTTGAAAACCAAGCCAAATGTATCATATAAACAATTTAATTCGACTATATTTATAATTGAGCCTTATTAACTTCTCCCATCTCCAGATGATGCTTTTTTGCATCTCTTTCAAAAGAGAGATATTATATATTATTCACACAATATAAATATTTACTAATAATTATGGTACCGATATTATAGATGCTACCGAAAGAAGTTACATAGAATGGATTTTAGGAGAGATGGCCGAGTGGTTTATGGCTCCGGTCT
>XB13
CCTTGGCAAGGAGGAATTTTACCATTAAACCATACCCGCAACTGCTTTTATCTCATTCTCCACTATATTAGTAGATTTACTTGTATATAGTCAATTATTGATTAATAATGCAAATTTAAATTACTTATTCTTTATATTGAAAGACGGAACGAATCGGTAATGGAACCCAACCC-TCCCCTGGGAAACACTTTAGATTTTGTGCCTCAGTGTTTTAATTCAACCAA-GGGGGGGGGGATGCTGCAACTTAGCCAAAAACTTAGGATATGGAGGAGTTAAGGATACCTACTAAAAAGACTGATCCGATCCGTGGCGAAGCACCCGAAAATACGACATTTTTGTTACTTGACCAACCGTTAGGAGAGGCAGGCACAACAGGCACACCAATTACTGGGAGAAATGAAATCGCGATTAATGCAAACACAGCCAACTGAAAGGCAATAGTCATGGTTGTGGTTTTCCAGGTTCTTAACGAATGAAACGGATTATACCATCTGATCCCTATCTGGCATAGATCTTGAAAACCAAGCCAAATGTATCATATAAACAATTTAATTCGACTATATTTATAATTGAGCCTTATTAACTTCTCCCATCTCCAGATGATGCTTTTTTGCATCTCTTTCAAAAGAGAGATATTATATATTATTCACACAATATAAATATTTACTAATAATTATGGTACCGATATTATAGATGCTACCGAAAGAAGTTACATAGAATGGATTTTAGGAGAGATGGCCGAGTGGTTTATGGCTCCGGTCT
>XB14
CCTTGGCAAGGAGGAATTTTACCATTAAACCATACCCGCAACTGCTTTTATCTCATTCTCCACTATATTAGTAGATTTACTTGTATATAGTCAATTATTGATTAATAATGCAAATTTAAATTACTTATTCTTTATATTGAAAGACGGAACGAATCGGTAATGGAACCCAA-CCCTCCCCTGGGAAACACTTTAGATTTTGTGCCTCAGTGTTTTAATTCAACCAA-GGGGGGGGGGATGCTGCAACTTAGCCAAAAACTTAGGATATGGAGGAGTTAAGGATACCTACTAAAAAGACTGATCCGATCCGTGGCGAAGCACCCGAAAATACGACATTTTTGTTACTTGACCAACCGTTAGGAGAGGCAGGCACAACAGGCACACCAATTACTGGGAGAAATGAAATCGCGATTAATGCAAACACAGCCAACTGAAAGGCAATAGTCATGGTTGTGGTTTTCCAGGTTCTTAACGAATGAAACGGATTATACCATCTGATCCCTATCTGGCATAGATCTTGAAAACCAAGCCAAATGTATCATATAAACAATTTAATTCGACTATATTTATAATTGAGCCTTATTAACTTCTCCCATCTCCAGATGATGCTTTTTTGCATCTCTTTCAAAAGAGAGATATTATATATTATTCACACAATATAAATATTTACTAATAATTATGGTACCGATATTATAGATGCTACCGAAAGAAGTTACATAGAATGGATTTTAGGAGAGATGGCCGAGTGGTTTATGGCTCCGGTCT
>XB15
CCTTGGCAAGGAGGAATTTTACCATTAAACCATACCCGCAACTGCTTTTATCTCATTCTCCACTATATTAGTAGATTTACTTGTATATAGTCAATTATTGATTAATAATGCAAATTTAAATTACTTATTCTTTATATTGAAAGACGGAACGAATCGGTAATGGAACCCAACCC-TCCCCTGGGAAACACTTTAGATTTTGTGCCTCAGTGTTTTAATTCAACCAA-GGGGGGGGGGATGCTGCAACTTAGCCAAAAACTTAGGATATGGAGGAGTTAAGGATACCTACTAAAAAGACTGATCCGATCCGTGGCGAAGCACCCGAAAATACGACATTTTTGTTACTTGACCAACCGTTAGGAGAGGCAGGCACAACAGGCACACCAATTACTGGGAGAAATGAAATCGCGATTAATGCAAACACAGCCAACTGAAAGGCAATAGTCATGGTTGTGGTTTTCCAGGTTCTTAACGAATGAAACGGATTATACCATCTGATCCCTATCTGGCATAGATCTTGAAAACCAAGCCAAATGTATCATATAAACAATTTAATTCGACTATATTTATAATTGAGCCTTATTAACTTCTCCCATCTCCAGATGATGCTTTTTTGCATCTCTTTCAAAAGAGAGATATTATATATTATTCACACAATATAAATATTTACTAATAATTATGGTACCGATATTATAGATGCTACCGAAAGAAGTTACATAGAATGGATTTTAGGAGAGATGGCCGAGTGGTTTATGGCTCCGGTCT
>XB2
CCTTGGCAAGGAGGAATTTTACCATTAAACCATACCCGCAACTGCTTTTATCTCATTCTCCACTATATTAGTAGATTTACTTGTATATAGTCAATTATTGATTAATAATGCAAATTTAAATTACTTATTCTTTATATTGAAAGACGGAACGAATCGGTAATGGAACCCAACCC-TCCCCTGGGAAACACTTTAGATTTTGTGCCTCAGTGTTTTAATTCAACCAA-GGGGGGGGGGATGCTGCAACTTAGCCAAAAACTTAGGATATGGAGGAGTTAAGGATACCTACTAAAAAGACTGATCCGATCCGTGGCGAAGCACCCGAAAATACGACATTTTTGTTACTTGACCAACCGTTAGGAGAGGCAGGCACAACAGGCACACCAATTACTGGGAGAAATGAAATCGCGATTAATGCAAACACAGCCAACTGAAAGGCAATAGTCATGGTTGTGGTTTTCCAGGTTCTTAACGAATGAAACGGATTATACCATCTGATCCCTATCTGGCATAGATCTTGAAAACCAAGCCAAATGTATCATATAAACAATTTAATTCGACTATATTTATAATTGAGCCTTATTAACTTCTCCCATCTCCAGATGATGCTTTTTTGCATCTCTTTCAAAAGAGAGATATTATATATTATTCACACAATATAAATATTTACTAATAATTATGGTACCGATATTATAGATGCTACCGAAAGAAGTTACATAGAATGGATTTTAGGAGAGATGGCCGAGTGGTTTATGGCTCCGGTCT
>XB3
CCTTGGCAAGGAGGAATTTTACCATTAAACCATACCCGCAACTGCTTTTATCTCATTCTCCACTATATTAGTAGATTTACTTGTATATAGTCAATTATTGATTAATAATGCAAATTTAAATTACTTATTCTTTATATTGAAAGACGGAACGAATCGGTAATGGAACCCAA-CCCTCCCCTGGGAAACACTTTAGATTTTGTGCCTCAGTGTTTTAATTCAACCAA-GGGGGGGGGGATGCTGCAACTTAGCCAAAAACTTAGGATATGGAGGAGTTAAGGATACCTACTAAAAAGACTGATCCGATCCGTGGCGAAGCACCCGAAAATACGACATTTTTGTTACTTGACCAACCGTTAGGAGAGGCAGGCACAACAGGCACACCAATTACTGGGAGAAATGAAATCGCGATTAATGCAAACACAGCCAACTGAAAGGCAATAGTCATGGTTGTGGTTTTCCAGGTTCTTAACGAATGAAACGGATTATACCATCTGATCCCTATCTGGCATAGATCTTGAAAACCAAGCCAAATGTATCATATAAACAATTTAATTCGACTATATTTATAATTGAGCCTTATTAACTTCTCCCATCTCCAGATGATGCTTTTTTGCATCTCTTTCAAAAGAGAGATATTATATATTATTCACACAATATAAATATTTACTAATAATTATGGTACCGATATTATAGATGCTACCGAAAGAAGTTACATAGAATGGATTTTAGGAGAGATGGCCGAGTGGTTTATGGCTCCGGTCT
>XB4
CCTTGGCAAGGAGGAATTTTACCATTAAACCATACCCGCAACTGCTTTTATCTCATTCTCCACTATATTAGTAGATTTACTTGTATATAGTCAATTATTGATTAATAATGCAAATTTAAATTACTTATTCTTTATATTGAAAGACGGAACGAATCGGTAATGGAACCCAACCC-TCCCCTGGGAAACACTTTAGATTTTGTGCCTCAGTGTTTTAATTCAACCAA-GGGGGGGGGGATGCTGCAACTTAGCCAAAAACTTAGGATATGGAGGAGTTAAGGATACCTACTAAAAAGACTGATCCGATCCGTGGCGAAGCACCCGAAAATACGACATTTTTGTTACTTGACCAACCGTTAGGAGAGGCAGGCACAACAGGCACACCAATTACTGGGAGAAATGAAATCGCGATTAATGCAAACACAGCCAACTGAAAGGCAATAGTCATGGTTGTGGTTTTCCAGGTTCTTAACGAATGAAACGGATTATACCATCTGATCCCTATCTGGCATAGATCTTGAAAACCAAGCCAAATGTATCATATAAACAATTTAATTCGACTATATTTATAATTGAGCCTTATTAACTTCTCCCATCTCCAGATGATGCTTTTTTGCATCTCTTTCAAAAGAGAGATATTATATATTATTCACACAATATAAATATTTACTAATAATTATGGTACCGATATTATAGATGCTACCGAAAGAAGTTACATAGAATGGATTTTAGGAGAGATGGCCGAGTGGTTTATGGCTCCGGTCT
>XB5
CCTTGGCAAGGAGGAATTTTACCATTAAACCATACCCGCAACTGCTTTTATCTCATTCTCCACTATATTAGTAGATTTACTTGTATATAGTCAATTATTGATTAATAATGCAAATTTAAATTACTTATTCTTTATATTGAAAGACGGAACGAATCGGTAATGGAACCCAA-CCCTCCCCTGGGAAACACTTTAGATTTTGTGCCTCAGTGTTTTAATTCAACCAA-GGGGGGGGGGATGCTGCAACTTAGCCAAAAACTTAGGATATGGAGGAGTTAAGGATACCTACTAAAAAGACTGATCCGATCCGTGGCGAAGCACCCGAAAATACGACATTTTTGTTACTTGACCAACCGTTAGGAGAGGCAGGCACAACAGGCACACCAATTACTGGGAGAAATGAAATCGCGATTAATGCAAACACAGCCAACTGAAAGGCAATAGTCATGGTTGTGGTTTTCCAGGTTCTTAACGAATGAAACGGATTATACCATCTGATCCCTATCTGGCATAGATCTTGAAAACCAAGCCAAATGTATCATATAAACAATTTAATTCGACTATATTTATAATTGAGCCTTATTAACTTCTCCCATCTCCAGATGATGCTTTTTTGCATCTCTTTCAAAAGAGAGATATTATATATTATTCACACAATATAAATATTTACTAATAATTATGGTACCGATATTATAGATGCTACCGAAAGAAGTTACATAGAATGGATTTTAGGAGAGATGGCCGAGTGGTTTATGGCTCCGGTCT
>XB6
CCTTGGCAAGGAGGAATTTTACCATTAAACCATACCCGCAACTGCTTTTATCTCATTCTCCACTATATTAGTAGATTTACTTGTATATAGTCAATTATTGATTAATAATGCAAATTTAAATTACTTATTCTTTATATTGAAAGACGGAACGAATCGGTAATGGAACCCAA-CCCTCCCCTGGGAAACACTTTAGATTTTGTGCCTCAGTGTTTTAATTCAACCAA-GGGGGGGGGGATGCTGCAACTTAGCCAAAAACTTAGGATATGGAGGAGTTAAGGATACCTACTAAAAAGACTGATCCGATCCGTGGCGAAGCACCCGAAAATACGACATTTTTGTTACTTGACCAACCGTTAGGAGAGGCAGGCACAACAGGCACACCAATTACTGGGAGAAATGAAATCGCGATTAATGCAAACACAGCCAACTGAAAGGCAATAGTCATGGTTGTGGTTTTCCAGGTTCTTAACGAATGAAACGGATTATACCATCTGATCCCTATCTGGCATAGATCTTGAAAACCAAGCCAAATGTATCATATAAACAATTTAATTCGACTATATTTATAATTGAGCCTTATTAACTTCTCCCATCTCCAGATGATGCTTTTTTGCATCTCTTTCAAAAGAGAGATATTATATATTATTCACACAATATAAATATTTACTAATAATTATGGTACCGATATTATAGATGCTACCGAAAGAAGTTACATAGAATGGATTTTAGGAGAGATGGCCGAGTGGTTTATGGCTCCGGTCT
>XB7
CCTTGGCAAGGAGGAATTTTACCATTAAACCATACCCGCAACTGCTTTTATCTCATTCTCCACTATATTAGTAGATTTACTTGTATATAGTCAATTATTGATTAATAATGCAAATTTAAATTACTTATTCTTTATATTGAAAGACGGAACGAATCGGTAATGGAACCCAA-CCCTCCCCTGGGAAACACTTTAGATTTTGTGCCTCAGTGTTTTAATTCAACCAA-GGGGGGGGGGATGCTGCAACTTAGCCAAAAACTTAGGATATGGAGGAGTTAAGGATACCTACTAAAAAGACTGATCCGATCCGTGGCGAAGCACCCGAAAATACGACATTTTTGTTACTTGACCAACCGTTAGGAGAGGCAGGCACAACAGGCACACCAATTACTGGGAGAAATGAAATCGCGATTAATGCAAACACAGCCAACTGAAAGGCAATAGTCATGGTTGTGGTTTTCCAGGTTCTTAACGAATGAAACGGATTATACCATCTGATCCCTATCTGGCATAGATCTTGAAAACCAAGCCAAATGTATCATATAAACAATTTAATTCGACTATATTTATAATTGAGCCTTATTAACTTCTCCCATCTCCAGATGATGCTTTTTTGCATCTCTTTCAAAAGAGAGATATTATATATTATTCACACAATATAAATATTTACTAATAATTATGGTACCGATATTATAGATGCTACCGAAAGAAGTTACATAGAATGGATTTTAGGAGAGATGGCCGAGTGGTTTATGGCTCCGGTCT
>XB8
CCTTGGCAAGGAGGAATTTTACCATTAAACCATACCCGCAACTGCTTTTATCTCATTCTCCACTATATTAGTAGATTTACTTGTATATAGTCAATTATTGATTAATAATGCAAATTTAAATTACTTATTCTTTATATTGAAAGACGGAACGAATCGGTAATGGAACCCAA-CCCTCCCCTGGGAAACACTTTAGATTTTGTGCCTCAGTGTTTTAATTCAACCAA-GGGGGGGGGGATGCTGCAACTTAGCCAAAAACTTAGGATATGGAGGAGTTAAGGATACCTACTAAAAAGACTGATCCGATCCGTGGCGAAGCACCCGAAAATACGACATTTTTGTTACTTGACCAACCGTTAGGAGAGGCAGGCACAACAGGCACACCAATTACTGGGAGAAATGAAATCGCGATTAATGCAAACACAGCCAACTGAAAGGCAATAGTCATGGTTGTGGTTTTCCAGGTTCTTAACGAATGAAACGGATTATACCATCTGATCCCTATCTGGCATAGATCTTGAAAACCAAGCCAAATGTATCATATAAACAATTTAATTCGACTATATTTATAATTGAGCCTTATTAACTTCTCCCATCTCCAGATGATGCTTTTTTGCATCTCTTTCAAAAGAGAGATATTATATATTATTCACACAATATAAATATTTACTAATAATTATGGTACCGATATTATAGATGCTACCGAAAGAAGTTACATAGAATGGATTTTAGGAGAGATGGCCGAGTGGTTTATGGCTCCGGTCT
>XB9
CCTTGGCAAGGAGGAATTTTACCATTAAACCATACCCGCAACTGCTTTTATCTCATTCTCCACTATATTAGTAGATTTACTTGTATATAGTCAATTATTGATTAATAATGCAAATTTAAATTACTTATTCTTTATATTGAAAGACGGAACGAATCGGTAATGGAACCCAA-CCCTCCCCTGGGAAACACTTTAGATTTTGTGCCTCAGTGTTTTAATTCAACCAA-GGGGGGGGGGATGCTGCAACTTAGCCAAAAACTTAGGATATGGAGGAGTTAAGGATACCTACTAAAAAGACTGATCCGATCCGTGGCGAAGCACCCGAAAATACGACATTTTTGTTACTTGACCAACCGTTAGGAGAGGCAGGCACAACAGGCACACCAATTACTGGGAGAAATGAAATCGCGATTAATGCAAACACAGCCAACTGAAAGGCAATAGTCATGGTTGTGGTTTTCCAGGTTCTTAACGAATGAAACGGATTATACCATCTGATCCCTATCTGGCATAGATCTTGAAAACCAAGCCAAATGTATCATATAAACAATTTAATTCGACTATATTTATAATTGAGCCTTATTAACTTCTCCCATCTCCAGATGATGCTTTTTTGCATCTCTTTCAAAAGAGAGATATTATATATTATTCACACAATATAAATATTTACTAATAATTATGGTACCGATATTATAGATGCTACCGAAAGAAGTTACATAGAATGGATTTTAGGAGAGATGGCCGAGTGGTTTATGGCTCCGGTCT
>XLC1
CCTTGGCAAGGAGGAATTTTACCATTAAACCATACCCGCAACTGCTTTTATCTCATTCTCCACTATATTAGTAGATTTACTTGTATATAGTCAATTATTGATTAATAATGCAAATTTAAATTACTTATTCTTTATATTGAAAGACGGAACGAATCGGTAATGGAACCCAA-CCCTCCCCTGGGAAACACTTTAGATTTTGTGCCTCAGTGTTTTAATTCAACCAA-GGGGGGGGGGATGCTGCAACTTAGCCAAAAACTTAGGATATGGAGGAGTTAAGGATACCTACTAAAAAGACTGATCCGATCCGTGGCGAAGCACCCGAAAATACGACATTTTTGTTACTTGACCAACCGTTAGGAGAGGCAGGCACAACAGGCACACCAATTACTGGGAGAAATGAAATCGCGATTAATGCAAACACAGCCAACTGAAAGGCAATAGTCATGGTTGTGGTTTTCCAGGTTCTTAACGAATGAAACGGATTATACCATCTGATCCCTATCTGGCATAGATCTTGAAAACCAAGCCAAATGTATCATATAAACAATTTAATTCGACTATATTTATAATTGAGCCTTATTAACTTCTCCCATCTCCAGATGATGCTTTTTTGCATCTCTTTCAAAAGAGAGATATTATATATTATTCACACAATATAAATATTTACTAATAATTATGGTACCGATATTATAGATGCTACCGAAAGAAGTTACATAGAATGGATTTTAGGAGAGATGGCCGAGTGGTTTATGGCTCCGGTCT
>XLC10
CCTTGGCAAGGAGGAATTTTACCATTAAACCATACCCGCAACTGCTTTTATCTCATTCTCCACTATATTAGTAGATTTACTTGTATATAGTCAATTATTGATTAATAATGCAAATTTAAATTACTTATTCTTTATATTGAAAGACGGAACGAATCGGTAATGGAACCCAA-CCCTCCCCTGGGAAACACTTTAGATTTTGTGCCTCAGTGTTTTAATTCAACCAA-GGGGGGGGGGATGCTGCAACTTAGCCAAAAACTTAGGATATGGAGGAGTTAAGGATACCTACTAAAAAGACTGATCCGATCCGTGGCGAAGCACCCGAAAATACGACATTTTTGTTACTTGACCAACCGTTAGGAGAGGCAGGCACAACAGGCACACCAATTACTGGGAGAAATGAAATCGCGATTAATGCAAACACAGCCAACTGAAAGGCAATAGTCATGGTTGTGGTTTTCCAGGTTCTTAACGAATGAAACGGATTATACCATCTGATCCCTATCTGGCATAGATCTTGAAAACCAAGCCAAATGTATCATATAAACAATTTAATTCGACTATATTTATAATTGAGCCTTATTAACTTCTCCCATCTCCAGATGATGCTTTTTTGCATCTCTTTCAAAAGAGAGATATTATATATTATTCACACAATATAAATATTTACTAATAATTATGGTACCGATATTATAGATGCTACCGAAAGAAGTTACATAGAATGGATTTTAGGAGAGATGGCCGAGTGGTTTATGGCTCCGGTCT
>XLC13
CCTTGGCAAGGAGGAATTTTACCATTAAACCATACCCGCAACTGCTTTTATCTCATTCTCCACTATATTAGTAGATTTACTTGTATATAGTCAATTATTGATTAATAATGCAAATTTAAATTACTTATTCTTTATATTGAAAGACGGAACGAATCGGTAATGGAACCCAA-CCCTCCCCTGGGAAACACTTTAGATTTTGTGCCTCAGTGTTTTAATTCAACCAA-GGGGGGGGGGATGCTGCAACTTAGCCAAAAACTTAGGATATGGAGGAGTTAAGGATACCTACTAAAAAGACTGATCCGATCCGTGGCGAAGCACCCGAAAATACGACATTTTTGTTACTTGACCAACCGTTAGGAGAGGCAGGCACAACAGGCACACCAATTACTGGGAGAAATGAAATCGCGATTAATGCAAACACAGCCAACTGAAAGGCAATAGTCATGGTTGTGGTTTTCCAGGTTCTTAACGAATGAAACGGATTATACCATCTGATCCCTATCTGGCATAGATCTTGAAAACCAAGCCAAATGTATCATATAAACAATTTAATTCGACTATATTTATAATTGAGCCTTATTAACTTCTCCCATCTCCAGATGATGCTTTTTTGCATCTCTTTCAAAAGAGAGATATTATATATTATTCACACAATATAAATATTTACTAATAATTATGGTACCGATATTATAGATGCTACCGAAAGAAGTTACATAGAATGGATTTTAGGAGAGATGGCCGAGTGGTTTATGGCTCCGGTCT
>XLC15
CCTTGGCAAGGAGGAATTTTACCATTAAACCATACCCGCAACTGCTTTTATCTCATTCTCCACTATATTAGTAGATTTACTTGTATATAGTCAATTATTGATTAATAATGCAAATTTAAATTACTTATTCTTTATATTGAAAGACGGAACGAATCGGTAATGGAACCCAACCC-TCCCCTGGGAAACACTTTAGATTTTGTGCCTCAGTGTTTTAATTCAACCAA-GGGGGGGGGGATGCTGCAACTTAGCCAAAAACTTAGGATATGGAGGAGTTAAGGATACCTACTAAAAAGACTGATCCGATCCGTGGCGAAGCACCCGAAAATACGACATTTTTGTTACTTGACCAACCGTTAGGAGAGGCAGGCACAACAGGCACACCAATTACTGGGAGAAATGAAATCGCGATTAATGCAAACACAGCCAACTGAAAGGCAATAGTCATGGTTGTGGTTTTCCAGGTTCTTAACGAATGAAACGGATTATACCATCTGATCCCTATCTGGCATAGATCTTGAAAACCAAGCCAAATGTATCATATAAACAATTTAATTCGACTATATTTATAATTGAGCCTTATTAACTTCTCCCATCTCCAGATGATGCTTTTTTGCATCTCTTTCAAAAGAGAGATATTATATATTATTCACACAATATAAATATTTACTAATAATTATGGTACCGATATTATAGATGCTACCGAAAGAAGTTACATAGAATGGATTTTAGGAGAGATGGCCGAGTGGTTTATGGCTCCGGTCT
>XLC19
CCTTGGCAAGGAGGAATTTTACCATTAAACCATACCCGCAACTGCTTTTATCTCATTCTCCACTATATTAGTAGATTTACTTGTATATAGTCAATTATTGATTAATAATGCAAATTTAAATTACTTATTCTTTATATTGAAAGACGGAACGAATCGGTAATGGAACCCAA-CCCTCCCCTGGGAAACACTTTAGATTTTGTGCCTCAGTGTTTTAATTCAACCAA-GGGGGGGGGGATGCTGCAACTTAGCCAAAAACTTAGGATATGGAGGAGTTAAGGATACCTACTAAAAAGACTGATCCGATCCGTGGCGAAGCACCCGAAAATACGACATTTTTGTTACTTGACCAACCGTTAGGAGAGGCAGGCACAACAGGCACACCAATTACTGGGAGAAATGAAATCGCGATTAATGCAAACACAGCCAACTGAAAGGCAATAGTCATGGTTGTGGTTTTCCAGGTTCTTAACGAATGAAACGGATTATACCATCTGATCCCTATCTGGCATAGATCTTGAAAACCAAGCCAAATGTATCATATAAACAATTTAATTCGACTATATTTATAATTGAGCCTTATTAACTTCTCCCATCTCCAGATGATGCTTTTTTGCATCTCTTTCAAAAGAGAGATATTATATATTATTCACACAATATAAATATTTACTAATAATTATGGTACCGATATTATAGATGCTACCGAAAGAAGTTACATAGAATGGATTTTAGGAGAGATGGCCGAGTGGTTTATGGCTCCGGTCT
>XLC2
CCTTGGCAAGGAGGAATTTTACCATTAAACCATACCCGCAACTGCTTTTATCTCATTCTCCACTATATTAGTAGATTTACTTGTATATAGTCAATTATTGATTAATAATGCAAATTTAAATTACTTATTCTTTATATTGAAAGACGGAACGAATCGGTAATGGAACCCAACCC-TCCCCTGGGAAACACTTTAGATTTTGTGCCTCAGTGTTTTAATTCAACCAA-GGGGGGGGGGATGCTGCAACTTAGCCAAAAACTTAGGATATGGAGGAGTTAAGGATACCTACTAAAAAGACTGATCCGATCCGTGGCGAAGCACCCGAAAATACGACATTTTTGTTACTTGACCAACCGTTAGGAGAGGCAGGCACAACAGGCACACCAATTACTGGGAGAAATGAAATCGCGATTAATGCAAACACAGCCAACTGAAAGGCAATAGTCATGGTTGTGGTTTTCCAGGTTCTTAACGAATGAAACGGATTATACCATCTGATCCCTATCTGGCATAGATCTTGAAAACCAAGCCAAATGTATCATATAAACAATTTAATTCGACTATATTTATAATTGAGCCTTATTAACTTCTCCCATCTCCAGATGATGCTTTTTTGCATCTCTTTCAAAAGAGAGATATTATATATTATTCACACAATATAAATATTTACTAATAATTATGGTACCGATATTATAGATGCTACCGAAAGAAGTTACATAGAATGGATTTTAGGAGAGATGGCCGAGTGGTTTATGGCTCCGGTCT
>XLC20
CCTTGGCAAGGAGGAATTTTACCATTAAACCATACCCGCAACTGCTTTTATCTCATTCTCCACTATATTAGTAGATTTACTTGTATATAGTCAATTATTGATTAATAATGCAAATTTAAATTACTTATTCTTTATATTGAAAGACGGAACGAATCGGTAATGGAACCCAA-CCCTCCCCTGGGAAACACTTTAGATTTTGTGCCTCAGTGTTTTAATTCAACCAA-GGGGGGGGGGATGCTGCAACTTAGCCAAAAACTTAGGATATGGAGGAGTTAAGGATACCTACTAAAAAGACTGATCCGATCCGTGGCGAAGCACCCGAAAATACGACATTTTTGTTACTTGACCAACCGTTAGGAGAGGCAGGCACAACAGGCACACCAATTACTGGGAGAAATGAAATCGCGATTAATGCAAACACAGCCAACTGAAAGGCAATAGTCATGGTTGTGGTTTTCCAGGTTCTTAACGAATGAAACGGATTATACCATCTGATCCCTATCTGGCATAGATCTTGAAAACCAAGCCAAATGTATCATATAAACAATTTAATTCGACTATATTTATAATTGAGCCTTATTAACTTCTCCCATCTCCAGATGATGCTTTTTTGCATCTCTTTCAAAAGAGAGATATTATATATTATTCACACAATATAAATATTTACTAATAATTATGGTACCGATATTATAGATGCTACCGAAAGAAGTTACATAGAATGGATTTTAGGAGAGATGGCCGAGTGGTTTATGGCTCCGGTCT
>XLC22
CCTTGGCAAGGAGGAATTTTACCATTAAACCATACCCGCAACTGCTTTTATCTCATTCTCCACTATATTAGTAGATTTACTTGTATATAGTCAATTATTGATTAATAATGCAAATTTAAATTACTTATTCTTTATATTGAAAGACGGAACGAATCGGTAATGGAACCCAA-CCCTCCCCTGGGAAACACTTTAGATTTTGTGCCTCAGTGTTTTAATTCAACCAA-GGGGGGGGGGATGCTGCAACTTAGCCAAAAACTTAGGATATGGAGGAGTTAAGGATACCTACTAAAAAGACTGATCCGATCCGTGGCGAAGCACCCGAAAATACGACATTTTTGTTACTTGACCAACCGTTAGGAGAGGCAGGCACAACAGGCACACCAATTACTGGGAGAAATGAAATCGCGATTAATGCAAACACAGCCAACTGAAAGGCAATAGTCATGGTTGTGGTTTTCCAGGTTCTTAACGAATGAAACGGATTATACCATCTGATCCCTATCTGGCATAGATCTTGAAAACCAAGCCAAATGTATCATATAAACAATTTAATTCGACTATATTTATAATTGAGCCTTATTAACTTCTCCCATCTCCAGATGATGCTTTTTTGCATCTCTTTCAAAAGAGAGATATTATATATTATTCACACAATATAAATATTTACTAATAATTATGGTACCGATATTATAGATGCTACCGAAAGAAGTTACATAGAATGGATTTTAGGAGAGATGGCCGAGTGGTTTATGGCTCCGGTCT
>XLC23
CCTTGGCAAGGAGGAATTTTACCATTAAACCATACCCGCAACTGCTTTTATCTCATTCTCCACTATATTAGTAGATTTACTTGTATATAGTCAATTATTGATTAATAATGCAAATTTAAATTACTTATTCTTTATATTGAAAGACGGAACGAATCGGTAATGGAACCCAACCC-TCCCCTGGGAAACACTTTAGATTTTGTGCCTCAGTGTTTTAATTCAACCAA-GGGGGGGGGGATGCTGCAACTTAGCCAAAAACTTAGGATATGGAGGAGTTAAGGATACCTACTAAAAAGACTGATCCGATCCGTGGCGAAGCACCCGAAAATACGACATTTTTGTTACTTGACCAACCGTTAGGAGAGGCAGGCACAACAGGCACACCAATTACTGGGAGAAATGAAATCGCGATTAATGCAAACACAGCCAACTGAAAGGCAATAGTCATGGTTGTGGTTTTCCAGGTTCTTAACGAATGAAACGGATTATACCATCTGATCCCTATCTGGCATAGATCTTGAAAACCAAGCCAAATGTATCATATAAACAATTTAATTCGACTATATTTATAATTGAGCCTTATTAACTTCTCCCATCTCCAGATGATGCTTTTTTGCATCTCTTTCAAAAGAGAGATATTATATATTATTCACACAATATAAATATTTACTAATAATTATGGTACCGATATTATAGATGCTACCGAAAGAAGTTACATAGAATGGATTTTAGGAGAGATGGCCGAGTGGTTTATGGCTCCGGTCT
>XLC24
CCTTGGCAAGGAGGAATTTTACCATTAAACCATACCCGCAACTGCTTTTATCTCATTCTCCACTATATTAGTAGATTTACTTGTATATAGTCAATTATTGATTAATAATGCAAATTTAAATTACTTATTCTTTATATTGAAAGACGGAACGAATCGGTAATGGAACCCAA-CCCTCCCCTGGGAAACACTTTAGATTTTGTGCCTCAGTGTTTTAATTCAACCAA-GGGGGGGGGGATGCTGCAACTTAGCCAAAAACTTAGGATATGGAGGAGTTAAGGATACCTACTAAAAAGACTGATCCGATCCGTGGCGAAGCACCCGAAAATACGACATTTTTGTTACTTGACCAACCGTTAGGAGAGGCAGGCACAACAGGCACACCAATTACTGGGAGAAATGAAATCGCGATTAATGCAAACACAGCCAACTGAAAGGCAATAGTCATGGTTGTGGTTTTCCAGGTTCTTAACGAATGAAACGGATTATACCATCTGATCCCTATCTGGCATAGATCTTGAAAACCAAGCCAAATGTATCATATAAACAATTTAATTCGACTATATTTATAATTGAGCCTTATTAACTTCTCCCATCTCCAGATGATGCTTTTTTGCATCTCTTTCAAAAGAGAGATATTATATATTATTCACACAATATAAATATTTACTAATAATTATGGTACCGATATTATAGATGCTACCGAAAGAAGTTACATAGAATGGATTTTAGGAGAGATGGCCGAGTGGTTTATGGCTCCGGTCT
>XLC25
CCTTGGCAAGGAGGAATTTTACCATTAAACCATACCCGCAACTGCTTTTATCTCATTCTCCACTATATTAGTAGATTTACTTGTATATAGTCAATTATTGATTAATAATGCAAATTTAAATTACTTATTCTTTATATTGAAAGACGGAACGAATCGGTAATGGAACCCAA-CCCTCCCCTGGGAAACACTTTAGATTTTGTGCCTCAGTGTTTTAATTCAACCAA-GGGGGGGGGGATGCTGCAACTTAGCCAAAAACTTAGGATATGGAGGAGTTAAGGATACCTACTAAAAAGACTGATCCGATCCGTGGCGAAGCACCCGAAAATACGACATTTTTGTTACTTGACCAACCGTTAGGAGAGGCAGGCACAACAGGCACACCAATTACTGGGAGAAATGAAATCGCGATTAATGCAAACACAGCCAACTGAAAGGCAATAGTCATGGTTGTGGTTTTCCAGGTTCTTAACGAATGAAACGGATTATACCATCTGATCCCTATCTGGCATAGATCTTGAAAACCAAGCCAAATGTATCATATAAACAATTTAATTCGACTATATTTATAATTGAGCCTTATTAACTTCTCCCATCTCCAGATGATGCTTTTTTGCATCTCTTTCAAAAGAGAGATATTATATATTATTCACACAATATAAATATTTACTAATAATTATGGTACCGATATTATAGATGCTACCGAAAGAAGTTACATAGAATGGATTTTAGGAGAGATGGCCGAGTGGTTTATGGCTCCGGTCT
>XLC26
CCTTGGCAAGGAGGAATTTTACCATTAAACCATACCCGCAACTGCTTTTATCTCATTCTCCACTATATTAGTAGATTTACTTGTATATAGTCAATTATTGATTAATAATGCAAATTTAAATTACTTATTCTTTATATTGAAAGACGGAACGAATCGGTAATGGAACCCAACCC-TCCCCTGGGAAACACTTTAGATTTTGTGCCTCAGTGTTTTAATTCAACCAA-GGGGGGGGGGATGCTGCAACTTAGCCAAAAACTTAGGATATGGAGGAGTTAAGGATACCTACTAAAAAGACTGATCCGATCCGTGGCGAAGCACCCGAAAATACGACATTTTTGTTACTTGACCAACCGTTAGGAGAGGCAGGCACAACAGGCACACCAATTACTGGGAGAAATGAAATCGCGATTAATGCAAACACAGCCAACTGAAAGGCAATAGTCATGGTTGTGGTTTTCCAGGTTCTTAACGAATGAAACGGATTATACCATCTGATCCCTATCTGGCATAGATCTTGAAAACCAAGCCAAATGTATCATATAAACAATTTAATTCGACTATATTTATAATTGAGCCTTATTAACTTCTCCCATCTCCAGATGATGCTTTTTTGCATCTCTTTCAAAAGAGAGATATTATATATTATTCACACAATATAAATATTTACTAATAATTATGGTACCGATATTATAGATGCTACCGAAAGAAGTTACATAGAATGGATTTTAGGAGAGATGGCCGAGTGGTTTATGGCTCCGGTCT
>XLC28
CCTTGGCAAGGAGGAATTTTACCATTAAACCATACCCGCAACTGCTTTTATCTCATTCTCCACTATATTAGTAGATTTACTTGTATATAGTCAATTATTGATTAATAATGCAAATTTAAATTACTTATTCTTTATATTGAAAGACGGAACGAATCGGTAATGGAACCCAA-CCCTCCCCTGGGAAACACTTTAGATTTTGTGCCTCAGTGTTTTAATTCAACCAA-GGGGGGGGGGATGCTGCAACTTAGCCAAAAACTTAGGATATGGAGGAGTTAAGGATACCTACTAAAAAGACTGATCCGATCCGTGGCGAAGCACCCGAAAATACGACATTTTTGTTACTTGACCAACCGTTAGGAGAGGCAGGCACAACAGGCACACCAATTACTGGGAGAAATGAAATCGCGATTAATGCAAACACAGCCAACTGAAAGGCAATAGTCATGGTTGTGGTTTTCCAGGTTCTTAACGAATGAAACGGATTATACCATCTGATCCCTATCTGGCATAGATCTTGAAAACCAAGCCAAATGTATCATATAAACAATTTAATTCGACTATATTTATAATTGAGCCTTATTAACTTCTCCCATCTCCAGATGATGCTTTTTTGCATCTCTTTCAAAAGAGAGATATTATATATTATTCACACAATATAAATATTTACTAATAATTATGGTACCGATATTATAGATGCTACCGAAAGAAGTTACATAGAATGGATTTTAGGAGAGATGGCCGAGTGGTTTATGGCTCCGGTCT
>XLC4
CCTTGGCAAGGAGGAATTTTACCATTAAACCATACCCGCAACTGCTTTTATCTCATTCTCCACTATATTAGTAGATTTACTTGTATATAGTCAATTATTGATTAATAATGCAAATTTAAATTACTTATTCTTTATATTGAAAGACGGAACGAATCGGTAATGGAACCCAACCC-TCCCCTGGGAAACACTTTAGATTTTGTGCCTCAGTGTTTTAATTCAACCAA-GGGGGGGGGGATGCTGCAACTTAGCCAAAAACTTAGGATATGGAGGAGTTAAGGATACCTACTAAAAAGACTGATCCGATCCGTGGCGAAGCACCCGAAAATACGACATTTTTGTTACTTGACCAACCGTTAGGAGAGGCAGGCACAACAGGCACACCAATTACTGGGAGAAATGAAATCGCGATTAATGCAAACACAGCCAACTGAAAGGCAATAGTCATGGTTGTGGTTTTCCAGGTTCTTAACGAATGAAACGGATTATACCATCTGATCCCTATCTGGCATAGATCTTGAAAACCAAGCCAAATGTATCATATAAACAATTTAATTCGACTATATTTATAATTGAGCCTTATTAACTTCTCCCATCTCCAGATGATGCTTTTTTGCATCTCTTTCAAAAGAGAGATATTATATATTATTCACACAATATAAATATTTACTAATAATTATGGTACCGATATTATAGATGCTACCGAAAGAAGTTACATAGAATGGATTTTAGGAGAGATGGCCGAGTGGTTTATGGCTCCGGTCT
>XLC8
CCTTGGCAAGGAGGAATTTTACCATTAAACCATACCCGCAACTGCTTTTATCTCATTCTCCACTATATTAGTAGATTTACTTGTATATAGTCAATTATTGATTAATAATGCAAATTTAAATTACTTATTCTTTATATTGAAAGACGGAACGAATCGGTAATGGAACCCAA-CCCTCCCCTGGGAAACACTTTAGATTTTGTGCCTCAGTGTTTTAATTCAACCAA-GGGGGGGGGGATGCTGCAACTTAGCCAAAAACTTAGGATATGGAGGAGTTAAGGATACCTACTAAAAAGACTGATCCGATCCGTGGCGAAGCACCCGAAAATACGACATTTTTGTTACTTGACCAACCGTTAGGAGAGGCAGGCACAACAGGCACACCAATTACTGGGAGAAATGAAATCGCGATTAATGCAAACACAGCCAACTGAAAGGCAATAGTCATGGTTGTGGTTTTCCAGGTTCTTAACGAATGAAACGGATTATACCATCTGATCCCTATCTGGCATAGATCTTGAAAACCAAGCCAAATGTATCATATAAACAATTTAATTCGACTATATTTATAATTGAGCCTTATTAACTTCTCCCATCTCCAGATGATGCTTTTTTGCATCTCTTTCAAAAGAGAGATATTATATATTATTCACACAATATAAATATTTACTAATAATTATGGTACCGATATTATAGATGCTACCGAAAGAAGTTACATAGAATGGATTTTAGGAGAGATGGCCGAGTGGTTTATGGCTCCGGTCT
